# Supplementary material for: INTS10–INTS13–INTS14 form a functional module of Integrator that binds nucleic acids and the cleavage module
Source: Nat Commun. 2020 Jul 9;11:3422. doi: 10.1038/s41467-020-17232-2 (PMC7347597; doi:10.1038/s41467-020-17232-2)
Supplement: Supplementary file 5 — Supplementary Data 1 [file 41467_2020_17232_MOESM5_ESM.xlsx]

## Sheet: DSS + LysC and trypsin
	Supplementary Data 1. XL-MS of INTS13-INTS14.
Id	Protein1	Protein2	XLType	Spectrum	AbsPos1	AbsPos2	deltaAA	Mr	Mz	z	Error_rel[ppm]	TIC	deltaS	ld-Score
DKISDSDK-KHQEFAGR-a2-b1	sp|Q9U639|HSP7D_MANSE	pr|PROT02|2xStrep-INTS13	inter-protein xl	aleitner_D1810_149.c.01706.01706.4_aleitner_D1810_149.c.01621.01621.4	561	725		2015.99	505.005	4	-2	0.35	0.6	33.62		cross-link with contaminant
YKIDGSLEVPLER-SPFPLQPKNK-a2-b8	pr|PROT02|2xStrep-INTS13	pr|PROT03|INTS14	inter-protein xl	aleitner_D1810_152.c.13926.13926.4_aleitner_D1810_152.c.13793.13793.4	493	394		2810.52	703.637	4	-2.2	0.35	0	29.76
IXYDIFPFKK-SPFPLQPKNK-a9-b8	pr|PROT02|2xStrep-INTS13	pr|PROT03|INTS14	inter-protein xl	aleitner_D1810_150.c.19571.19571.4_aleitner_D1810_150.c.19441.19441.4	130	394		2609.39	653.355	4	-2.4	0.24	0.73	29.65
IMYDIFPFKK-SPFPLQPKNK-a9-b8	pr|PROT02|2xStrep-INTS13	pr|PROT03|INTS14	inter-protein xl	aleitner_D1810_151.c.18055.18055.3_aleitner_D1810_151.c.18043.18043.3	130	394		2593.39	865.473	3	-3	0.38	0	27.79
XAQLGPISDAKENPYGEDDNK-AHINNSEKHQR-a11-b8	pr|PROT03|INTS14	pr|PROT02|2xStrep-INTS13	inter-protein xl	aleitner_D1810_153.c.03428.03428.4_aleitner_D1810_153.c.03452.03452.4	376	606		3777.75	945.445	4	-4.4	0.43	0.63	27.1
MAQLGPISDAKENPYGEDDNK-YKIDGSLEVPLER-a11-b2	pr|PROT03|INTS14	pr|PROT02|2xStrep-INTS13	inter-protein xl	aleitner_D1810_149.c.17823.17823.4_aleitner_D1810_149.c.17757.17757.4	376	493		3946.9	987.734	4	-2.7	0.36	0.67	26.97
XAQLGPISDAKENPYGEDDNK-YKIDGSLEVPLER-a11-b2	pr|PROT03|INTS14	pr|PROT02|2xStrep-INTS13	inter-protein xl	aleitner_D1810_151.c.15371.15371.4_aleitner_D1810_151.c.15350.15350.4	376	493		3962.9	991.732	4	-2.9	0.41	0.64	26.43
MAQLGPISDAKENPYGEDDNK-AHINNSEKHQR-a11-b8	pr|PROT03|INTS14	pr|PROT02|2xStrep-INTS13	inter-protein xl	aleitner_D1810_153.c.03736.03736.4_aleitner_D1810_153.c.03714.03714.4	376	606		3761.76	941.448	4	-2.8	0.22	0	26.26
MAQLGPISDAKENPYGEDDNK-AKDQLEKHTR-a11-b2	pr|PROT03|INTS14	pr|PROT02|2xStrep-INTS13	inter-protein xl	aleitner_D1810_153.c.05270.05270.4_aleitner_D1810_153.c.05223.05223.4	376	506		3653.75	914.446	4	-2.5	0.35	0.46	25.72
KAALAFGFLDLLK-KNDPLPISTVGTR-a1-b1	pr|PROT03|INTS14	pr|PROT02|2xStrep-INTS13	inter-protein xl	aleitner_D1810_150.c.25092.25092.4_aleitner_D1810_150.c.25031.25031.4	442	564		2940.66	736.174	4	-1.7	0.31	0.79	25.66
ENPYGEDDNKSPFPLQPK-YKIDGSLEVPLER-a10-b2	pr|PROT03|INTS14	pr|PROT02|2xStrep-INTS13	inter-protein xl	aleitner_D1810_152.c.15836.15836.4_aleitner_D1810_152.c.15811.15811.4	386	493		3729.83	933.466	4	-2.8	0.29	0.53	25.55
QHVEFDXLVKNR-KLPEK-a10-b1	pr|PROT02|2xStrep-INTS13	pr|PROT03|INTS14	inter-protein xl	aleitner_D1810_149.c.05984.05984.3_aleitner_D1810_149.c.05381.05381.3	92	425		2282.21	761.743	3	-1.5	0.24	0	25.49
ENPYGEDDNKSPFPLQPK-KHQEFAGR-a10-b1	pr|PROT03|INTS14	pr|PROT02|2xStrep-INTS13	inter-protein xl	aleitner_D1810_150.c.08579.08579.4_aleitner_D1810_150.c.08575.08575.4	386	725		3183.51	796.887	4	-3.5	0.17	0	25.14
TQTFYKELNR-KHQEFAGR-a6-b1	pr|PROT03|INTS14	pr|PROT02|2xStrep-INTS13	inter-protein xl	aleitner_D1810_150.c.05091.05091.4_aleitner_D1810_150.c.05100.05100.4	435	725		2408.22	603.062	4	-2.9	0.22	0	24.99
XAQLGPISDAKENPYGEDDNK-AKDQLEKHTR-a11-b7	pr|PROT03|INTS14	pr|PROT02|2xStrep-INTS13	inter-protein xl	aleitner_D1810_152.c.05252.05252.4_aleitner_D1810_152.c.05208.05208.4	376	511		3669.75	918.446	4	-1.9	0.28	0.58	22.33
QHVEFDMLVKNR-KLPEK-a10-b1	pr|PROT02|2xStrep-INTS13	pr|PROT03|INTS14	inter-protein xl	aleitner_D1810_151.c.07458.07458.3_aleitner_D1810_151.c.07677.07677.3	92	425		2266.21	756.411	3	-2.4	0.33	0	22.2
DYEQEKSWQDSER-LKGILER-a6-b2	pr|PROT02|2xStrep-INTS13	pr|PROT02|2xStrep-INTS13	intra-protein xl	aleitner_D1810_149.c.11480.11480.3_aleitner_D1810_149.c.11188.11188.3	652	661	9	2664.3	889.107	3	-2.3	0.45	0	34.54
LKGILER-SEKAVK-a2-b3	pr|PROT02|2xStrep-INTS13	pr|PROT02|2xStrep-INTS13	intra-protein xl	aleitner_D1810_150.c.04378.04378.4_aleitner_D1810_150.c.04386.04386.4	661	643	18	1625.97	407.499	4	-3.6	0.43	0	34.28
AVKDYEQEK-LKGILER-a3-b2	pr|PROT02|2xStrep-INTS13	pr|PROT02|2xStrep-INTS13	intra-protein xl	aleitner_D1810_154.c.04374.04374.3_aleitner_D1810_154.c.04331.04331.3	646	661	15	2074.12	692.381	3	-5	0.45	0	33.5
AHINNSEKHQR-LKGILER-a8-b2	pr|PROT02|2xStrep-INTS13	pr|PROT02|2xStrep-INTS13	intra-protein xl	aleitner_D1810_153.c.01533.01533.4_aleitner_D1810_153.c.01503.01503.4	606	661	55	2298.25	575.57	4	-2.7	0.29	0.55	33.39
AVKDYEQEK-KHQEFAGR-a3-b1	pr|PROT02|2xStrep-INTS13	pr|PROT02|2xStrep-INTS13	intra-protein xl	aleitner_D1810_151.c.01909.01909.3_aleitner_D1810_151.c.01893.01893.3	646	725	79	2218.09	740.373	3	-3	0.34	0.78	33.12
ITITNDKGR-LSKEEIER-a7-b3	sp|Q9U639|HSP7D_MANSE	sp|Q9U639|HSP7D_MANSE	intra-protein xl	aleitner_D1810_149.c.07087.07087.4_aleitner_D1810_149.c.06983.06983.4	507	512	5	2157.16	540.297	4	-2.8	0.25	0	33.03		contaminant
KNDPLPISTVGTR-SKPPEEEER-a1-b2	pr|PROT02|2xStrep-INTS13	pr|PROT02|2xStrep-INTS13	intra-protein xl	aleitner_D1810_151.c.06461.06461.3_aleitner_D1810_151.c.05553.05553.3	564	620	56	2634.34	879.123	3	-1.9	0.32	0.86	33
KAALAFGFLDLLK-TQTFYKELNR-a1-b6	pr|PROT03|INTS14	pr|PROT03|INTS14	intra-protein xl	aleitner_D1810_149.c.24694.24694.3_aleitner_D1810_149.c.24702.24702.3	442	435	7	2842.56	948.527	3	-2.3	0.47	0	32.82
YKIDGSLEVPLER-AKDQLEKHTR-a2-b7	pr|PROT02|2xStrep-INTS13	pr|PROT02|2xStrep-INTS13	intra-protein xl	aleitner_D1810_152.c.06951.06951.3_aleitner_D1810_152.c.06927.06927.3	493	511	18	2880.52	961.182	3	-4.3	0.48	0	32.79
SKPPEEEERK-LKGILER-a2-b2	pr|PROT02|2xStrep-INTS13	pr|PROT02|2xStrep-INTS13	intra-protein xl	aleitner_D1810_151.c.03313.03313.4_aleitner_D1810_151.c.03213.03213.4	620	661	41	2193.19	549.306	4	-4.2	0.36	0	32.79
KHQEFAGR-LKGILER-a1-b2	pr|PROT02|2xStrep-INTS13	pr|PROT02|2xStrep-INTS13	intra-protein xl	aleitner_D1810_152.c.04069.04069.5_aleitner_D1810_152.c.04044.04044.5	725	661	64	1937.08	388.423	5	-4.7	0.38	0	32.67
DYEQEKSWQDSER-AHINNSEKHQR-a6-b8	pr|PROT02|2xStrep-INTS13	pr|PROT02|2xStrep-INTS13	intra-protein xl	aleitner_D1810_149.c.02670.02670.3_aleitner_D1810_149.c.02629.02629.3	652	606	46	3169.43	1057.48	3	-4	0.26	0	32.63
YKIDGSLEVPLER-AHINNSEKHQR-a2-b8	pr|PROT02|2xStrep-INTS13	pr|PROT02|2xStrep-INTS13	intra-protein xl	aleitner_D1810_152.c.05338.05338.3_aleitner_D1810_152.c.05327.05327.3	493	606	113	2988.53	997.186	3	-2.5	0.34	0	32.43
ESLTEEDVLNCQKTIYNLVDMER-SKPPEEEER-a13-b2	pr|PROT02|2xStrep-INTS13	pr|PROT02|2xStrep-INTS13	intra-protein xl	aleitner_D1810_150.c.21466.21466.3_aleitner_D1810_150.c.21571.21571.3	553	620	67	4035.88	1346.3	3	-2.1	0.48	0	32.33
RAEFXKIFSESHK-IXYDIFPFKK-a6-b9	pr|PROT02|2xStrep-INTS13	pr|PROT02|2xStrep-INTS13	intra-protein xl	aleitner_D1810_149.c.15995.15995.5_aleitner_D1810_149.c.15884.15884.5	59	130	71	3079.55	616.918	5	-1.8	0.32	0	32.09
SKPPEEEER-LKGILER-a2-b2	pr|PROT02|2xStrep-INTS13	pr|PROT02|2xStrep-INTS13	intra-protein xl	aleitner_D1810_152.c.04534.04534.4_aleitner_D1810_152.c.04649.04649.4	620	661	41	2065.1	517.282	4	-3.6	0.65	0	31.93
LKGILER-GKGPK-a2-b2	pr|PROT02|2xStrep-INTS13	pr|PROT02|2xStrep-INTS13	intra-protein xl	aleitner_D1810_151.c.03565.03565.4_aleitner_D1810_151.c.03469.03469.4	661	578	83	1450.88	363.728	4	-4.2	0.35	0.8	31.91
GKEELAEAEIIKDSPDSPEPPNK-LKGILER-a2-b2	pr|PROT02|2xStrep-INTS13	pr|PROT02|2xStrep-INTS13	intra-protein xl	aleitner_D1810_151.c.12641.12641.4_aleitner_D1810_151.c.12596.12596.4	668	661	7	3457.81	865.461	4	-2	0.41	0.35	31.8
KNDPLPISTVGTR-AHINNSEKHQR-a1-b8	pr|PROT02|2xStrep-INTS13	pr|PROT02|2xStrep-INTS13	intra-protein xl	aleitner_D1810_150.c.03086.03086.3_aleitner_D1810_150.c.02998.02998.3	564	606	42	2867.49	956.838	3	-3	0.43	0	31.8
AVKDYEQEK-SKPPEEEER-a3-b2	pr|PROT02|2xStrep-INTS13	pr|PROT02|2xStrep-INTS13	intra-protein xl	aleitner_D1810_152.c.02240.02240.4_aleitner_D1810_152.c.02030.02030.4	646	620	26	2346.11	587.537	4	-3.3	0.48	0	31.61
YKIDGSLEVPLER-SKPPEEEER-a2-b2	pr|PROT02|2xStrep-INTS13	pr|PROT02|2xStrep-INTS13	intra-protein xl	aleitner_D1810_151.c.09483.09483.4_aleitner_D1810_151.c.09437.09437.4	493	620	127	2755.39	689.854	4	-2.1	0.45	0	31.58
STXEDEKLK-DKISDSDK-a7-b2	sp|Q9U639|HSP7D_MANSE	sp|Q9U639|HSP7D_MANSE	intra-protein xl	aleitner_D1810_154.c.02926.02926.3_aleitner_D1810_154.c.02901.02901.3	557	561	4	2140.01	714.343	3	-2	0.33	0	31.55		contaminant
DAHVDFLKSGDSHLGGGSR-KSGSK-a8-b1	pr|PROT02|2xStrep-INTS13	pr|PROT02|2xStrep-INTS13	intra-protein xl	aleitner_D1810_154.c.03064.03064.3_aleitner_D1810_154.c.03046.03046.3	352	424	72	2597.28	866.767	3	-2.5	0.59	0.33	31.46
GKEELAEAEIIK-LKGILER-a2-b2	pr|PROT02|2xStrep-INTS13	pr|PROT02|2xStrep-INTS13	intra-protein xl	aleitner_D1810_150.c.13964.13964.3_aleitner_D1810_150.c.13888.13888.3	668	661	7	2294.31	765.777	3	-1.5	0.37	0	31.29
EGSFKETITLK-KSGSK-a5-b1	pr|PROT02|2xStrep-INTS13	pr|PROT02|2xStrep-INTS13	intra-protein xl	aleitner_D1810_153.c.03912.03912.3_aleitner_D1810_153.c.03887.03887.3	368	424	56	1895.02	632.681	3	-3.4	0.34	0	30.99
DYEQEKSWQDSER-SEKAVK-a6-b3	pr|PROT02|2xStrep-INTS13	pr|PROT02|2xStrep-INTS13	intra-protein xl	aleitner_D1810_152.c.04955.04955.3_aleitner_D1810_152.c.04917.04917.3	652	643	9	2497.16	833.393	3	-2.4	0.45	0	30.79
YKIDGSLEVPLER-GKGPK-a2-b2	pr|PROT02|2xStrep-INTS13	pr|PROT02|2xStrep-INTS13	intra-protein xl	aleitner_D1810_153.c.06712.06712.4_aleitner_D1810_153.c.06674.06674.4	493	578	85	2141.17	536.3	4	-2.1	0.5	0.55	30.77
YKIDGSLEVPLER-IMYDIFPFKK-a2-b9	pr|PROT02|2xStrep-INTS13	pr|PROT02|2xStrep-INTS13	intra-protein xl	aleitner_D1810_149.c.23087.23087.4_aleitner_D1810_149.c.23117.23117.4	493	130	363	2956.56	740.147	4	-3.2	0.36	0	30.75
IICITNAKSDSHVR-SKPPEEEER-a8-b2	pr|PROT02|2xStrep-INTS13	pr|PROT02|2xStrep-INTS13	intra-protein xl	aleitner_D1810_149.c.04394.04394.4_aleitner_D1810_149.c.04343.04343.4	224	620	396	2850.41	713.61	4	-3.1	0.43	0.82	30.73
EDKSEKAVK-LKGILER-a6-b2	pr|PROT02|2xStrep-INTS13	pr|PROT02|2xStrep-INTS13	intra-protein xl	aleitner_D1810_152.c.03622.03622.4_aleitner_D1810_152.c.03509.03509.4	643	661	18	1998.13	500.54	4	-3.3	0.29	0	30.63
DYEQEKSWQDSER-EDKSEKAVK-a6-b6	pr|PROT02|2xStrep-INTS13	pr|PROT02|2xStrep-INTS13	intra-protein xl	aleitner_D1810_151.c.04448.04448.3_aleitner_D1810_151.c.04393.04393.3	652	643	9	2869.32	957.448	3	-1.2	0.32	0	30.48
AVKDYEQEK-EDKSEK-a3-b3	pr|PROT02|2xStrep-INTS13	pr|PROT02|2xStrep-INTS13	intra-protein xl	aleitner_D1810_149.c.01057.01057.3_aleitner_D1810_149.c.00998.00998.3	646	640	6	1980.95	661.325	3	-1.4	0.37	0	30.45
AEFXKIFSESHK-IXYDIFPFKK-a5-b9	pr|PROT02|2xStrep-INTS13	pr|PROT02|2xStrep-INTS13	intra-protein xl	aleitner_D1810_149.c.18474.18474.5_aleitner_D1810_149.c.18332.18332.5	59	130	71	2923.45	585.697	5	-2.7	0.4	0	30.36
SKPPEEEER-GKGPK-a2-b2	pr|PROT02|2xStrep-INTS13	pr|PROT02|2xStrep-INTS13	intra-protein xl	aleitner_D1810_151.c.00752.00752.4_aleitner_D1810_151.c.00753.00753.4	620	578	42	1722.87	431.726	4	-3.7	0.35	0	30.21
KNDPLPISTVGTR-KHQEFAGR-a1-b1	pr|PROT02|2xStrep-INTS13	pr|PROT02|2xStrep-INTS13	intra-protein xl	aleitner_D1810_151.c.05156.05156.3_aleitner_D1810_151.c.05079.05079.3	564	725	161	2506.32	836.449	3	-2.4	0.39	0	30.05
AEFXKIFSESHK-AHINNSEKHQR-a5-b8	pr|PROT02|2xStrep-INTS13	pr|PROT02|2xStrep-INTS13	intra-protein xl	aleitner_D1810_150.c.02815.02815.5_aleitner_D1810_150.c.02766.02766.5	59	606	547	2939.43	588.893	5	-2.7	0.27	0	30.01
KELSPVLTSEVHSVR-LKGILER-a1-b2	pr|PROT02|2xStrep-INTS13	pr|PROT02|2xStrep-INTS13	intra-protein xl	aleitner_D1810_149.c.11255.11255.4_aleitner_D1810_149.c.11159.11159.4	281	661	380	2645.5	662.384	4	-3.2	0.34	0	29.73
AEFMKIFSESHK-IMYDIFPFKK-a5-b9	pr|PROT02|2xStrep-INTS13	pr|PROT02|2xStrep-INTS13	intra-protein xl	aleitner_D1810_149.c.21884.21884.5_aleitner_D1810_149.c.21874.21874.5	59	130	71	2891.46	579.3	5	-1.7	0.32	0.31	29.64
SSGSGSGLEVLFQGPSDPGPKR-IXYDIFPFKK-a21-b9	pr|PROT02|2xStrep-INTS13	pr|PROT02|2xStrep-INTS13	intra-protein xl	aleitner_D1810_150.c.22995.22995.4_aleitner_D1810_150.c.22909.22909.4	53	130	77	3612.8	904.209	4	-3.4	0.28	0	29.54
KHQEFAGR-AKDQLEK-a1-b2	pr|PROT02|2xStrep-INTS13	pr|PROT02|2xStrep-INTS13	intra-protein xl	aleitner_D1810_149.c.00929.00929.4_aleitner_D1810_149.c.00870.00870.4	725	506	219	1940.01	486.01	4	-1.3	0.34	0.74	29.53
IICITNAKSDSHVR-LKGILER-a8-b2	pr|PROT02|2xStrep-INTS13	pr|PROT02|2xStrep-INTS13	intra-protein xl	aleitner_D1810_149.c.09015.09015.5_aleitner_D1810_149.c.08973.08973.5	224	661	437	2578.42	516.691	5	-3.4	0.2	0	29.37
AEFMKIFSESHK-IXYDIFPFKK-a5-b9	pr|PROT02|2xStrep-INTS13	pr|PROT02|2xStrep-INTS13	intra-protein xl	aleitner_D1810_150.c.20998.20998.4_aleitner_D1810_150.c.20983.20983.4	59	130	71	2907.46	727.872	4	-1.2	0.3	0.32	29.36
KELSPVLTSEVHSVR-KHQEFAGR-a1-b1	pr|PROT02|2xStrep-INTS13	pr|PROT02|2xStrep-INTS13	intra-protein xl	aleitner_D1810_149.c.05685.05685.5_aleitner_D1810_149.c.05633.05633.5	281	725	444	2789.48	558.903	5	-2.4	0.34	0	29.25
GKEELAEAEIIK-KHQEFAGR-a2-b1	pr|PROT02|2xStrep-INTS13	pr|PROT02|2xStrep-INTS13	intra-protein xl	aleitner_D1810_150.c.07918.07918.4_aleitner_D1810_150.c.07883.07883.4	668	725	57	2438.28	610.577	4	-2.1	0.44	0	29.22
KELSPVLTSEVHSVR-AHINNSEKHQR-a1-b8	pr|PROT02|2xStrep-INTS13	pr|PROT02|2xStrep-INTS13	intra-protein xl	aleitner_D1810_149.c.03757.03757.5_aleitner_D1810_149.c.03792.03792.5	281	606	325	3150.64	631.137	5	-2.5	0.31	0	29.15
GKEELAEAEIIK-AVKDYEQEK-a2-b3	pr|PROT02|2xStrep-INTS13	pr|PROT02|2xStrep-INTS13	intra-protein xl	aleitner_D1810_150.c.10699.10699.3_aleitner_D1810_150.c.10561.10561.3	668	646	22	2575.32	859.449	3	-1.3	0.36	0	29.05
YKIDGSLEVPLER-AKDQLEK-a2-b2	pr|PROT02|2xStrep-INTS13	pr|PROT02|2xStrep-INTS13	intra-protein xl	aleitner_D1810_153.c.08067.08067.3_aleitner_D1810_153.c.08007.08007.3	493	506	13	2486.32	829.782	3	-1.9	0.44	0	29.02
KNDPLPISTVGTR-YKIDGSLEVPLER-a1-b2	pr|PROT02|2xStrep-INTS13	pr|PROT02|2xStrep-INTS13	intra-protein xl	aleitner_D1810_149.c.16304.16304.4_aleitner_D1810_149.c.16259.16259.4	564	493	71	3052.64	764.168	4	-1.6	0.5	0	28.74
SKKELSPVLTSEVHSVR-KHQEFAGR-a3-b1	pr|PROT02|2xStrep-INTS13	pr|PROT02|2xStrep-INTS13	intra-protein xl	aleitner_D1810_149.c.04572.04572.5_aleitner_D1810_149.c.04585.04585.5	281	725	444	3004.6	601.928	5	-2.6	0.33	0	28.65
ESLTEEDVLNCQKTIYNLVDXER-SKPPEEEER-a13-b2	pr|PROT02|2xStrep-INTS13	pr|PROT02|2xStrep-INTS13	intra-protein xl	aleitner_D1810_152.c.16817.16817.4_aleitner_D1810_152.c.17124.17124.4	553	620	67	4051.87	1013.98	4	-3.8	0.33	0	28.58
AHINNSEKHQR-SKPPEEEER-a8-b2	pr|PROT02|2xStrep-INTS13	pr|PROT02|2xStrep-INTS13	intra-protein xl	aleitner_D1810_149.c.00619.00619.4_aleitner_D1810_149.c.00625.00625.4	606	620	14	2570.25	643.57	4	0	0.35	0.82	28.49
SKPPEEEER-KHQEFAGR-a2-b1	pr|PROT02|2xStrep-INTS13	pr|PROT02|2xStrep-INTS13	intra-protein xl	aleitner_D1810_151.c.01406.01406.4_aleitner_D1810_151.c.00859.00859.4	620	725	105	2209.07	553.275	4	-3.1	0.44	0	28.47
LKGILER-KREDK-a2-b1	pr|PROT02|2xStrep-INTS13	pr|PROT02|2xStrep-INTS13	intra-protein xl	aleitner_D1810_152.c.01717.01717.3_aleitner_D1810_152.c.01675.01675.3	661	633	28	1639.96	547.66	3	-2.9	0.4	0	28.4
IICITNAKSDSHVR-KHQEFAGR-a8-b1	pr|PROT02|2xStrep-INTS13	pr|PROT02|2xStrep-INTS13	intra-protein xl	aleitner_D1810_150.c.04327.04327.6_aleitner_D1810_150.c.04290.04290.6	224	725	501	2722.39	454.739	6	-2.7	0.55	0.5	28.29
AELYQHLKEENGMETTENGK-KHQEFAGR-a8-b1	pr|PROT02|2xStrep-INTS13	pr|PROT02|2xStrep-INTS13	intra-protein xl	aleitner_D1810_149.c.05790.05790.5_aleitner_D1810_149.c.05715.05715.5	747	725	22	3429.62	686.931	5	-2.4	0.32	0.41	28.1
STXEPVEKSLR-DAKXDK-a8-b3	sp|Q9U639|HSP7D_MANSE	sp|Q9U639|HSP7D_MANSE	intra-protein xl	aleitner_D1810_152.c.02915.02915.4_aleitner_D1810_152.c.02841.02841.4	319	325	6	2152.03	539.016	4	-3.6	0.29	0.26	28.06		contaminant
KNDPLPISTVGTR-DQLEKHTR-a1-b5	pr|PROT02|2xStrep-INTS13	pr|PROT02|2xStrep-INTS13	intra-protein xl	aleitner_D1810_149.c.06093.06093.4_aleitner_D1810_149.c.05917.05917.4	564	511	53	2560.35	641.095	4	-5	0.46	0	28.05
KNDPLPISTVGTR-SKPPEEEERK-a1-b2	pr|PROT02|2xStrep-INTS13	pr|PROT02|2xStrep-INTS13	intra-protein xl	aleitner_D1810_152.c.05003.05003.4_aleitner_D1810_152.c.04151.04151.4	564	620	56	2762.44	691.617	4	-3.4	0.35	0	28.01
AEFXKIFSESHK-AKDQLEKHTR-a5-b7	pr|PROT02|2xStrep-INTS13	pr|PROT02|2xStrep-INTS13	intra-protein xl	aleitner_D1810_150.c.04404.04404.4_aleitner_D1810_150.c.04350.04350.4	59	511	452	2831.42	708.863	4	-3.1	0.22	0.6	27.96
KAALAFGFLDLLK-SPFPLQPKNK-a1-b8	pr|PROT03|INTS14	pr|PROT03|INTS14	intra-protein xl	aleitner_D1810_150.c.25104.25104.3_aleitner_D1810_150.c.24836.24836.3	442	394	48	2698.54	900.522	3	-1.1	0.4	0	27.77
SKKELSPVLTSEVHSVR-LKGILER-a3-b2	pr|PROT02|2xStrep-INTS13	pr|PROT02|2xStrep-INTS13	intra-protein xl	aleitner_D1810_149.c.09150.09150.5_aleitner_D1810_149.c.09096.09096.5	281	661	380	2860.63	573.134	5	-2.6	0.32	0.81	27.41
KNDPLPISTVGTR-LKGILER-a1-b2	pr|PROT02|2xStrep-INTS13	pr|PROT02|2xStrep-INTS13	intra-protein xl	aleitner_D1810_153.c.08185.08185.3_aleitner_D1810_153.c.08173.08173.3	564	661	97	2362.35	788.457	3	-4.4	0.33	0	27.41
ESLTEEDVLNCQKTIYNLVDMER-SKPPEEEERK-a13-b2	pr|PROT02|2xStrep-INTS13	pr|PROT02|2xStrep-INTS13	intra-protein xl	aleitner_D1810_149.c.18836.18836.4_aleitner_D1810_149.c.18958.18958.4	553	620	67	4163.98	1042	4	-2.5	0.33	0.67	27.39
IICITNAKSDSHVR-AHINNSEKHQR-a8-b8	pr|PROT02|2xStrep-INTS13	pr|PROT02|2xStrep-INTS13	intra-protein xl	aleitner_D1810_150.c.01990.01990.4_aleitner_D1810_150.c.01972.01972.4	224	606	382	3083.56	771.899	4	-1.7	0.24	0.66	27.37
ENPYGEDDNKSPFPLQPK-KAALAFGFLDLLK-a10-b1	pr|PROT03|INTS14	pr|PROT03|INTS14	intra-protein xl	aleitner_D1810_149.c.26492.26492.4_aleitner_D1810_149.c.26445.26445.4	386	442	56	3617.86	905.472	4	-2	0.37	0	27.33
AVKDYEQEK-EDKEDKSEK-a3-b6	pr|PROT02|2xStrep-INTS13	pr|PROT02|2xStrep-INTS13	intra-protein xl	aleitner_D1810_152.c.00759.00759.3_aleitner_D1810_152.c.00760.00760.3	646	640	6	2353.11	785.378	3	-3	0.2	0	27.33
DYEQEKSWQDSER-SKPPEEEERK-a6-b2	pr|PROT02|2xStrep-INTS13	pr|PROT02|2xStrep-INTS13	intra-protein xl	aleitner_D1810_149.c.04069.04069.4_aleitner_D1810_149.c.04070.04070.4	652	620	32	3064.38	767.104	4	-1.9	0.33	0	27.17
AEFXKIFSESHK-IMYDIFPFKK-a5-b9	pr|PROT02|2xStrep-INTS13	pr|PROT02|2xStrep-INTS13	intra-protein xl	aleitner_D1810_152.c.16611.16611.5_aleitner_D1810_152.c.16624.16624.5	59	130	71	2907.45	582.498	5	-3.5	0.3	0	27.14
YKIDGSLEVPLER-DQLEKHTR-a2-b5	pr|PROT02|2xStrep-INTS13	pr|PROT02|2xStrep-INTS13	intra-protein xl	aleitner_D1810_152.c.08465.08465.5_aleitner_D1810_152.c.08448.08448.5	493	511	18	2681.39	537.286	5	-4.2	0.36	0.65	26.94
DAHVDFLKSGDSHLGGGSR-AHINNSEKHQR-a8-b8	pr|PROT02|2xStrep-INTS13	pr|PROT02|2xStrep-INTS13	intra-protein xl	aleitner_D1810_149.c.03190.03190.5_aleitner_D1810_149.c.03147.03147.5	352	606	254	3424.65	685.938	5	-3.3	0.33	0	26.93
DAHVDFLKSGDSHLGGGSR-RAEFXKIFSESHK-a8-b6	pr|PROT02|2xStrep-INTS13	pr|PROT02|2xStrep-INTS13	intra-protein xl	aleitner_D1810_149.c.09622.09622.6_aleitner_D1810_149.c.09514.09514.6	352	59	293	3716.79	620.473	6	-2.7	0.35	0	26.92
AELYQHLKEENGXETTENGK-AHINNSEKHQR-a8-b8	pr|PROT02|2xStrep-INTS13	pr|PROT02|2xStrep-INTS13	intra-protein xl	aleitner_D1810_149.c.02481.02481.4_aleitner_D1810_149.c.02437.02437.4	747	606	141	3806.78	952.703	4	-2.7	0.18	0	26.72
YKIDGSLEVPLER-IXYDIFPFKK-a2-b9	pr|PROT02|2xStrep-INTS13	pr|PROT02|2xStrep-INTS13	intra-protein xl	aleitner_D1810_150.c.22313.22313.4_aleitner_D1810_150.c.22265.22265.4	493	130	363	2972.56	744.147	4	-1.3	0.34	0	26.56
GPKRDEQYR-LKGILER-a3-b2	pr|PROT02|2xStrep-INTS13	pr|PROT02|2xStrep-INTS13	intra-protein xl	aleitner_D1810_152.c.03836.03836.5_aleitner_D1810_152.c.03784.03784.5	581	661	80	2113.15	423.638	5	-5.2	0.2	0	26.49
DAHVDFLKSGDSHLGGGSR-EGSFKETITLK-a8-b5	pr|PROT02|2xStrep-INTS13	pr|PROT02|2xStrep-INTS13	intra-protein xl	aleitner_D1810_149.c.13237.13237.4_aleitner_D1810_149.c.13135.13135.4	352	368	16	3343.66	836.924	4	-1.7	0.24	0	26.24
SKKELSPVLTSEVHSVR-DQLEKHTR-a3-b5	pr|PROT02|2xStrep-INTS13	pr|PROT02|2xStrep-INTS13	intra-protein xl	aleitner_D1810_149.c.05139.05139.5_aleitner_D1810_149.c.05066.05066.5	281	511	230	3058.64	612.735	5	-1.3	0.29	0.72	26
AKDQLEKHTR-LKGILER-a7-b2	pr|PROT02|2xStrep-INTS13	pr|PROT02|2xStrep-INTS13	intra-protein xl	aleitner_D1810_149.c.03157.03157.5_aleitner_D1810_149.c.03124.03124.5	511	661	150	2190.24	439.056	5	-3.2	0.33	0	25.67
SKPPEEEERK-AVKDYEQEK-a2-b3	pr|PROT02|2xStrep-INTS13	pr|PROT02|2xStrep-INTS13	intra-protein xl	aleitner_D1810_151.c.01174.01174.4_aleitner_D1810_151.c.00857.00857.4	620	646	26	2474.21	619.56	4	-3.2	0.32	0.3	25.54
IICITNAKSDSHVR-AKDQLEKHTR-a8-b7	pr|PROT02|2xStrep-INTS13	pr|PROT02|2xStrep-INTS13	intra-protein xl	aleitner_D1810_150.c.03592.03592.5_aleitner_D1810_150.c.03466.03466.5	224	511	287	2975.55	596.118	5	-3.9	0.2	0.49	25.17
DYEQEKSWQDSER-GKEELAEAEIIK-a6-b2	pr|PROT02|2xStrep-INTS13	pr|PROT02|2xStrep-INTS13	intra-protein xl	aleitner_D1810_150.c.14688.14688.3_aleitner_D1810_150.c.14610.14610.3	652	668	16	3165.49	1056.17	3	-2.5	0.28	0	25.16
DKISDSDKQTILDK-STXEDEKLK-a2-b7	sp|Q9U639|HSP7D_MANSE	sp|Q9U639|HSP7D_MANSE	intra-protein xl	aleitner_D1810_150.c.06336.06336.4_aleitner_D1810_150.c.06237.06237.4	561	557	4	2838.4	710.608	4	-1.4	0.17	0.81	24.82		contaminant
SKKELSPVLTSEVHSVR-KNDPLPISTVGTR-a3-b1	pr|PROT02|2xStrep-INTS13	pr|PROT02|2xStrep-INTS13	intra-protein xl	aleitner_D1810_149.c.10169.10169.5_aleitner_D1810_149.c.10058.10058.5	281	564	283	3429.88	686.983	5	-1.9	0.32	0.82	24.73
SPFPLQPKNK-TQTFYKELNR-a8-b6	pr|PROT03|INTS14	pr|PROT03|INTS14	intra-protein xl	aleitner_D1810_149.c.11743.11743.4_aleitner_D1810_149.c.11590.11590.4	394	435	41	2591.37	648.85	4	-1.8	0.26	0	24.72
DQLEKHTR-LKGILER-a5-b2	pr|PROT02|2xStrep-INTS13	pr|PROT02|2xStrep-INTS13	intra-protein xl	aleitner_D1810_149.c.04809.04809.4_aleitner_D1810_149.c.04837.04837.4	511	661	150	1991.11	498.786	4	-1.7	0.24	0	24.66
KPLVEXDETPQVEKSK-AHINNSEKHQR-a14-b8	pr|PROT02|2xStrep-INTS13	pr|PROT02|2xStrep-INTS13	intra-protein xl	aleitner_D1810_149.c.01156.01156.5_aleitner_D1810_149.c.00971.00971.5	703	606	97	3343.68	669.744	5	-1.4	0.38	0.45	24.33
STMEDEKLK-DKISDSDK-a7-b2	sp|Q9U639|HSP7D_MANSE	sp|Q9U639|HSP7D_MANSE	intra-protein xl	aleitner_D1810_150.c.05212.05212.3_aleitner_D1810_150.c.05140.05140.3	557	561	4	2124.01	709.01	3	-3.9	0.33	0	24.32		contaminant
XAQLGPISDAKENPYGEDDNK-SPFPLQPKNK-a11-b8	pr|PROT03|INTS14	pr|PROT03|INTS14	intra-protein xl	aleitner_D1810_149.c.13085.13085.4_aleitner_D1810_149.c.13025.13025.4	376	394	18	3599.74	900.942	4	-2.8	0.18	0.7	24.27
ESLTEEDVLNCQKTIYNLVDMER-KNDPLPISTVGTR-a13-b1	pr|PROT02|2xStrep-INTS13	pr|PROT02|2xStrep-INTS13	intra-protein xl	aleitner_D1810_150.c.23928.23928.3_aleitner_D1810_150.c.23888.23888.3	553	564	11	4333.14	1445.39	3	-1.5	0.33	0	24.23
SKKELSPVLTSEVHSVR-AHINNSEKHQR-a3-b8	pr|PROT02|2xStrep-INTS13	pr|PROT02|2xStrep-INTS13	intra-protein xl	aleitner_D1810_149.c.02585.02585.6_aleitner_D1810_149.c.02579.02579.6	281	606	325	3365.77	561.969	6	-3.1	0.18	0.43	24.16
ESLTEEDVLNCQKTIYNLVDXER-KNDPLPISTVGTR-a13-b1	pr|PROT02|2xStrep-INTS13	pr|PROT02|2xStrep-INTS13	intra-protein xl	aleitner_D1810_150.c.22938.22938.4_aleitner_D1810_150.c.22944.22944.4	553	564	11	4349.13	1088.29	4	-2.7	0.36	0.39	24.15
AHINNSEKHQR-KHQEFAGR-a8-b1	pr|PROT02|2xStrep-INTS13	pr|PROT02|2xStrep-INTS13	intra-protein xl	aleitner_D1810_149.c.00644.00644.3_aleitner_D1810_149.c.00640.00640.3	606	725	119	2442.22	815.083	3	-0.6	0.17	0	24.13
EDKSEKAVK-LKGILER-a3-b2	pr|PROT02|2xStrep-INTS13	pr|PROT02|2xStrep-INTS13	intra-protein xl	aleitner_D1810_150.c.03724.03724.5_aleitner_D1810_150.c.03648.03648.5	640	661	21	1998.13	400.634	5	-3.3	0.2	0	23.98
DYEQEKSWQDSER-SKPPEEEER-a6-b2	pr|PROT02|2xStrep-INTS13	pr|PROT02|2xStrep-INTS13	intra-protein xl	aleitner_D1810_152.c.05244.05244.4_aleitner_D1810_152.c.05130.05130.4	652	620	32	2936.29	735.08	4	-2.5	0.17	0	23.8
AELYQHLKEENGXETTENGK-KHQEFAGR-a8-b1	pr|PROT02|2xStrep-INTS13	pr|PROT02|2xStrep-INTS13	intra-protein xl	aleitner_D1810_150.c.04591.04591.4_aleitner_D1810_150.c.04533.04533.4	747	725	22	3445.61	862.411	4	-2.1	0.19	0	23.68
DNNLLGKFELTGIPPAPR-ITITNDKGR-a7-b7	sp|Q9U639|HSP7D_MANSE	sp|Q9U639|HSP7D_MANSE	intra-protein xl	aleitner_D1810_150.c.21313.21313.4_aleitner_D1810_150.c.20772.20772.4	458	507	49	3105.67	777.426	4	-3	0.28	0	23.67		contaminant
KPLVEXDETPQVEKSK-KHQEFAGR-a14-b1	pr|PROT02|2xStrep-INTS13	pr|PROT02|2xStrep-INTS13	intra-protein xl	aleitner_D1810_149.c.03269.03269.4_aleitner_D1810_149.c.03210.03210.4	703	725	22	2982.51	746.634	4	-2.2	0.21	0	23.34
GPKRDEQYR-SKPPEEEER-a3-b2	pr|PROT02|2xStrep-INTS13	pr|PROT02|2xStrep-INTS13	intra-protein xl	aleitner_D1810_151.c.00830.00830.3_aleitner_D1810_151.c.00814.00814.3	581	620	39	2385.15	796.057	3	-3.2	0.28	0	23.15
EDKEDKSEK-LKGILER-a3-b2	pr|PROT02|2xStrep-INTS13	pr|PROT02|2xStrep-INTS13	intra-protein xl	aleitner_D1810_149.c.02714.02714.3_aleitner_D1810_149.c.02657.02657.3	637	661	24	2072.09	691.706	3	-2.4	0.2	0	23.1
EENGMETTENGKASR-KHQEFAGR-a12-b1	pr|PROT02|2xStrep-INTS13	pr|PROT02|2xStrep-INTS13	intra-protein xl	aleitner_D1810_152.c.01880.01880.4_aleitner_D1810_152.c.01859.01859.4	759	725	34	2761.26	691.323	4	-4.4	0.28	0	22.99
SSGSGSGLEVLFQGPSDPGPKR-IMYDIFPFKK-a21-b9	pr|PROT02|2xStrep-INTS13	pr|PROT02|2xStrep-INTS13	intra-protein xl	aleitner_D1810_150.c.23899.23899.4_aleitner_D1810_150.c.23810.23810.4	53	130	77	3596.82	900.212	4	-2	0.19	0	22.68
SSGSGSGLEVLFQGPSDPGPKR-AEFXKIFSESHK-a21-b5	pr|PROT02|2xStrep-INTS13	pr|PROT02|2xStrep-INTS13	intra-protein xl	aleitner_D1810_152.c.14519.14519.4_aleitner_D1810_152.c.14562.14562.4	53	59	6	3764.82	942.213	4	-3.5	0.21	0	22.59
DAHVDFLKSGDSHLGGGSR-AEFXKIFSESHK-a8-b5	pr|PROT02|2xStrep-INTS13	pr|PROT02|2xStrep-INTS13	intra-protein xl	aleitner_D1810_150.c.11512.11512.5_aleitner_D1810_150.c.11450.11450.5	352	59	293	3560.69	713.146	5	-2.3	0.2	0.52	22.54
QHVEFDXLVKNR-AHINNSEKHQR-a10-b8	pr|PROT02|2xStrep-INTS13	pr|PROT02|2xStrep-INTS13	intra-protein xl	aleitner_D1810_149.c.03043.03043.5_aleitner_D1810_149.c.02759.02759.5	92	606	514	3001.49	601.305	5	-2.7	0.3	0	22.5
ESLTEEDVLNCQKTIYNLVDXER-SKPPEEEERK-a13-b2	pr|PROT02|2xStrep-INTS13	pr|PROT02|2xStrep-INTS13	intra-protein xl	aleitner_D1810_150.c.17897.17897.4_aleitner_D1810_150.c.17916.17916.4	553	620	67	4179.97	1046	4	-2.5	0.2	0	22.48
IICITNAKSDSHVR-QHVEFDXLVKNR-a8-b10	pr|PROT02|2xStrep-INTS13	pr|PROT02|2xStrep-INTS13	intra-protein xl	aleitner_D1810_149.c.09642.09642.5_aleitner_D1810_149.c.09627.09627.5	224	92	132	3281.66	657.34	5	-1.7	0.13	0	22.33
RAEFXKIFSESHK-AHINNSEKHQR-a6-b8	pr|PROT02|2xStrep-INTS13	pr|PROT02|2xStrep-INTS13	intra-protein xl	aleitner_D1810_150.c.01834.01834.5_aleitner_D1810_150.c.01757.01757.5	59	606	547	3095.53	620.114	5	-2.3	0.25	0	22.25
MAQLGPISDAKENPYGEDDNK-SPFPLQPKNK-a11-b8	pr|PROT03|INTS14	pr|PROT03|INTS14	intra-protein xl	aleitner_D1810_151.c.13056.13056.4_aleitner_D1810_151.c.12886.12886.4	376	394	18	3583.74	896.942	4	-3.3	0.3	0	22.17
ENPYGEDDNKSPFPLQPKNK-KAALAFGFLDLLK-a10-b1	pr|PROT03|INTS14	pr|PROT03|INTS14	intra-protein xl	aleitner_D1810_149.c.23959.23959.5_aleitner_D1810_149.c.23944.23944.5	386	442	56	3859.99	773.007	5	-2.5	0.21	0.52	22.1
AHINNSEKHQR-EGSFKETITLK-a8-b5	pr|PROT02|2xStrep-INTS13	pr|PROT02|2xStrep-INTS13	intra-protein xl	aleitner_D1810_149.c.03955.03955.4_aleitner_D1810_149.c.03946.03946.4	606	368	238	2722.4	681.607	4	-2.5	0.18	0	22.02
AEFMKIFSESHK-KHQEFAGR-a5-b1	pr|PROT02|2xStrep-INTS13	pr|PROT02|2xStrep-INTS13	intra-protein xl	aleitner_D1810_150.c.07746.07746.4_aleitner_D1810_150.c.07654.07654.4	59	725	666	2562.26	641.574	4	-1.7	0.18	0	21.89
ESLTEEDVLNCQKTIYNLVDXER-LKGILER-a13-b2	pr|PROT02|2xStrep-INTS13	pr|PROT02|2xStrep-INTS13	intra-protein xl	aleitner_D1810_149.c.22717.22717.4_aleitner_D1810_149.c.22737.22737.4	553	661	108	3779.89	945.981	4	-1	0.21	0.43	21.82
KELSPVLTSEVHSVR-AVKDYEQEK-a1-b3	pr|PROT02|2xStrep-INTS13	pr|PROT02|2xStrep-INTS13	intra-protein xl	aleitner_D1810_154.c.10259.10259.3_aleitner_D1810_154.c.10203.10203.3	281	646	365	2926.52	976.514	3	-3.2	0.28	0	21.48
RAEFMKIFSESHK-IMYDIFPFKK-a6-b9	pr|PROT02|2xStrep-INTS13	pr|PROT02|2xStrep-INTS13	intra-protein xl	aleitner_D1810_149.c.19519.19519.5_aleitner_D1810_149.c.19481.19481.5	59	130	71	3047.56	610.52	5	-1.8	0.1	0.56	21.16
SKPPEEEERKK-LKGILER-a2-b2	pr|PROT02|2xStrep-INTS13	pr|PROT02|2xStrep-INTS13	intra-protein xl	aleitner_D1810_149.c.01804.01804.5_aleitner_D1810_149.c.01882.01882.5	620	661	41	2321.29	465.266	5	-2.5	0.22	0	20.75
KNDPLPISTVGTR-GPKRDEQYR-a1-b3	pr|PROT02|2xStrep-INTS13	pr|PROT02|2xStrep-INTS13	intra-protein xl	aleitner_D1810_149.c.05100.05100.3_aleitner_D1810_149.c.05051.05051.3	564	581	17	2682.4	895.142	3	-2.3	0.26	0	19.76
KPLVEXDETPQVEKSK-LKGILER-a14-b2	pr|PROT02|2xStrep-INTS13	pr|PROT02|2xStrep-INTS13	intra-protein xl	aleitner_D1810_149.c.07331.07331.4_aleitner_D1810_149.c.07267.07267.4	703	661	42	2838.53	710.64	4	-4.7	0.18	0	19.37
GKEELAEAEIIKDSPDSPEPPNK-KPLVEMDETPQVEK-a12-b1	pr|PROT02|2xStrep-INTS13	pr|PROT02|2xStrep-INTS13	intra-protein xl	aleitner_D1810_150.c.14430.14430.3_aleitner_D1810_150.c.14323.14323.3	678	690	12	4272.11	1425.04	3	-3.6	0.13	0	19.37
RAEFXKIFSESHK-IMYDIFPFKK-a6-b9	pr|PROT02|2xStrep-INTS13	pr|PROT02|2xStrep-INTS13	intra-protein xl	aleitner_D1810_150.c.17294.17294.5_aleitner_D1810_150.c.17290.17290.5	59	130	71	3063.55	613.718	5	-3.7	0.12	0	19.35
YKIDGSLEVPLER-AEFXKIFSESHK-a2-b5	pr|PROT02|2xStrep-INTS13	pr|PROT02|2xStrep-INTS13	intra-protein xl	aleitner_D1810_150.c.15727.15727.4_aleitner_D1810_150.c.15655.15655.4	493	59	434	3124.57	782.15	4	-3.5	0.2	0	19.22		5% FDR threshold: 19

## Sheet: DSS + Asp-N
Id	Protein1	Protein2	XLType	Spectrum	AbsPos1	AbsPos2	deltaAA	Mr	Mz	z	Error_rel[ppm]	TIC	deltaS	ld-Score
DVLNCQKTIYNLV-DAKENPYGE-a7-b3	pr|PROT02|2xStrep-INTS13	pr|PROT03|INTS14	inter-protein xl	aleitner_D1811_341.c.23244.23244.3_aleitner_D1811_341.c.23205.23205.3	553	376		2738.31	913.779	3	0.8	0.15	0.61	28.55
DPIPKVINT-DPRYKI-a5-b5	pr|PROT03|INTS14	pr|PROT02|2xStrep-INTS13	inter-protein xl	aleitner_D1811_344.c.09557.09557.3_aleitner_D1811_344.c.09436.09436.3	245	493		1924.07	642.364	3	0.1	0.45	0	27.65
EPGPEPLPWLGKXAQLGPIS-DPRYKI-a12-b5	pr|PROT03|INTS14	pr|PROT02|2xStrep-INTS13	inter-protein xl	aleitner_D1811_341.c.23496.23496.3_aleitner_D1811_341.c.23503.23503.3	365	493		3060.6	1021.21	3	1.2	0.38	0	27.29
DAKENPYGE-DPRYKI-a3-b5	pr|PROT03|INTS14	pr|PROT02|2xStrep-INTS13	inter-protein xl	aleitner_D1811_344.c.07212.07212.3_aleitner_D1811_344.c.07161.07161.3	376	493		1949.94	650.986	3	-0.6	0.46	0	27.09
ENGKASRQ-DAKNKLN-a4-b5	pr|PROT02|2xStrep-INTS13	sp|P04264|K2C1_HUMAN	inter-protein xl	aleitner_D1811_340.c.03130.03130.3_aleitner_D1811_340.c.03086.03086.3	759	443		1827.95	610.324	3	1.9	0.23	0	26.53		cross-link with contaminant
ETLVRAHINNSEKHQRVL-DAKENPYGE-a13-b3	pr|PROT02|2xStrep-INTS13	pr|PROT03|INTS14	inter-protein xl	aleitner_D1811_341.c.04526.04526.4_aleitner_D1811_341.c.04523.04523.4	606	376		3302.66	826.674	4	-0.2	0.22	0	25.68
EPGPEPLPWLGKMAQLGPIS-DPRYKI-a12-b5	pr|PROT03|INTS14	pr|PROT02|2xStrep-INTS13	inter-protein xl	aleitner_D1811_341.c.27017.27017.3_aleitner_D1811_341.c.26928.26928.3	365	493		3044.61	1015.88	3	0.1	0.12	0.66	23.06
DPGPKRA-DPRYKI-a5-b5	pr|PROT02|2xStrep-INTS13	pr|PROT02|2xStrep-INTS13	intra-protein xl	aleitner_D1811_343.c.04326.04326.4_aleitner_D1811_343.c.04273.04273.4	53	493	440	1667.9	417.983	4	-0.2	0.56	0	35.66
DPRYKI-DXERKN-a5-b5	pr|PROT02|2xStrep-INTS13	pr|PROT02|2xStrep-INTS13	intra-protein xl	aleitner_D1811_341.c.03340.03340.4_aleitner_D1811_341.c.03305.03305.4	493	564	71	1735.86	434.972	4	0.1	0.3	0	34.23
EVLFQGPSDPGPKRA-DFLKSG-a13-b4	pr|PROT02|2xStrep-INTS13	pr|PROT02|2xStrep-INTS13	intra-protein xl	aleitner_D1811_342.c.11689.11689.3_aleitner_D1811_342.c.11628.11628.3	53	352	299	2400.23	801.085	3	-0.3	0.37	0	32.49
DYEQEKSWQ-DKSEKAVK-a6-b5	pr|PROT02|2xStrep-INTS13	pr|PROT02|2xStrep-INTS13	intra-protein xl	aleitner_D1811_341.c.04786.04786.3_aleitner_D1811_341.c.04737.04737.3	652	643	9	2253.08	752.035	3	0.6	0.28	0.69	32.36
DSERLKGIL-DYEQEKSWQ-a6-b6	pr|PROT02|2xStrep-INTS13	pr|PROT02|2xStrep-INTS13	intra-protein xl	aleitner_D1811_342.c.14309.14309.3_aleitner_D1811_342.c.14303.14303.3	661	652	9	2379.16	794.061	3	0.3	0.37	0.88	32.21
DMERKN-DPRYKI-a5-b5	pr|PROT02|2xStrep-INTS13	pr|PROT02|2xStrep-INTS13	intra-protein xl	aleitner_D1811_344.c.03746.03746.4_aleitner_D1811_344.c.03734.03734.4	564	493	71	1719.86	430.973	4	-1.1	0.45	0	31.63
DVLNCQKTIYNLV-DPRYKI-a7-b5	pr|PROT02|2xStrep-INTS13	pr|PROT02|2xStrep-INTS13	intra-protein xl	aleitner_D1811_340.c.21759.21759.3_aleitner_D1811_340.c.21572.21572.3	553	493	60	2507.31	836.777	3	-1.1	0.5	0	31.14
DSPEPPNKKPLVEM-EIIKDSP-a9-b4	pr|PROT02|2xStrep-INTS13	pr|PROT02|2xStrep-INTS13	intra-protein xl	aleitner_D1811_343.c.11245.11245.3_aleitner_D1811_343.c.10947.10947.3	690	678	12	2518.29	840.437	3	0.3	0.4	0.84	31.04
DPGPKRA-DFLKSG-a5-b4	pr|PROT02|2xStrep-INTS13	pr|PROT02|2xStrep-INTS13	intra-protein xl	aleitner_D1811_342.c.06250.06250.3_aleitner_D1811_342.c.06201.06201.3	53	352	299	1542.81	515.276	3	0.4	0.35	0	30.97
DKKGSGERNVLIF-DKSEEVQ-a3-b2	sp|Q9U639|HSP7D_MANSE	sp|Q9U639|HSP7D_MANSE	intra-protein xl	aleitner_D1811_342.c.08598.08598.3_aleitner_D1811_342.c.08546.08546.3	188	384	196	2433.24	812.087	3	0.1	0.35	0	30.16
DVLNCQKTIYNLV-DMERKN-a7-b5	pr|PROT02|2xStrep-INTS13	pr|PROT02|2xStrep-INTS13	intra-protein xl	aleitner_D1811_343.c.14687.14687.3_aleitner_D1811_343.c.14658.14658.3	553	564	11	2508.23	837.085	3	-2	0.55	0.55	30.07
EENGXETTENGKASRQ-DYEQEKSWQ-a12-b6	pr|PROT02|2xStrep-INTS13	pr|PROT02|2xStrep-INTS13	intra-protein xl	aleitner_D1811_340.c.05665.05665.3_aleitner_D1811_340.c.05553.05553.3	759	652	107	3145.34	1049.45	3	-0.7	0.23	0	30.05
ETIHEHNKLAANS-DPGPKRA-a8-b5	pr|PROT02|2xStrep-INTS13	pr|PROT02|2xStrep-INTS13	intra-protein xl	aleitner_D1811_340.c.01365.01365.4_aleitner_D1811_340.c.01346.01346.4	245	53	192	2340.18	586.053	4	0	0.31	0.15	29.87
DYEQEKSWQ-DKSEKAVK-a6-b2	pr|PROT02|2xStrep-INTS13	pr|PROT02|2xStrep-INTS13	intra-protein xl	aleitner_D1811_345.c.03678.03678.4_aleitner_D1811_345.c.03687.03687.4	652	640	12	2253.08	564.277	4	-1.3	0.61	0.53	29.86
DVLNCQKTIYNLV-DFLKSG-a7-b4	pr|PROT02|2xStrep-INTS13	pr|PROT02|2xStrep-INTS13	intra-protein xl	aleitner_D1811_340.c.25478.25478.3_aleitner_D1811_340.c.25440.25440.3	553	352	201	2382.22	795.08	3	0.4	0.32	0	29.74
EHNKLAANS-DPGPKRA-a4-b5	pr|PROT02|2xStrep-INTS13	pr|PROT02|2xStrep-INTS13	intra-protein xl	aleitner_D1811_343.c.01541.01541.3_aleitner_D1811_343.c.01420.01420.3	245	53	192	1859.95	620.991	3	0.5	0.17	0	29.6
DVLNCQKTIYNLV-DKSEKAVK-a7-b2	pr|PROT02|2xStrep-INTS13	pr|PROT02|2xStrep-INTS13	intra-protein xl	aleitner_D1811_344.c.08756.08756.4_aleitner_D1811_344.c.08701.08701.4	553	640	87	2620.38	656.102	4	-0.3	0.46	0.72	29.42
DSERLKGILERGKEELA-DKSEKAVK-a13-b5	pr|PROT02|2xStrep-INTS13	pr|PROT02|2xStrep-INTS13	intra-protein xl	aleitner_D1811_339.c.07599.07599.5_aleitner_D1811_339.c.07172.07172.5	668	643	25	2983.62	597.731	5	-0.5	0.32	0.66	29.21
DVLNCQKTIYNLV-DXERKN-a7-b5	pr|PROT02|2xStrep-INTS13	pr|PROT02|2xStrep-INTS13	intra-protein xl	aleitner_D1811_342.c.13656.13656.3_aleitner_D1811_342.c.13597.13597.3	553	564	11	2524.23	842.418	3	-0.3	0.36	0.58	29.11
DSERLKGILERGKEELA-DKSEKAVK-a6-b5	pr|PROT02|2xStrep-INTS13	pr|PROT02|2xStrep-INTS13	intra-protein xl	aleitner_D1811_338.c.06117.06117.5_aleitner_D1811_338.c.06089.06089.5	661	643	18	2983.62	597.732	5	1.1	0.35	0.61	28.96
DSERLKGILERGKEELA-DKSEKAVK-a13-b2	pr|PROT02|2xStrep-INTS13	pr|PROT02|2xStrep-INTS13	intra-protein xl	aleitner_D1811_339.c.06925.06925.5_aleitner_D1811_339.c.06859.06859.5	668	640	28	2983.62	597.731	5	-0.5	0.26	0	28.92
ERGKEELAEA-DSERLKGIL-a4-b6	pr|PROT02|2xStrep-INTS13	pr|PROT02|2xStrep-INTS13	intra-protein xl	aleitner_D1811_339.c.15000.15000.4_aleitner_D1811_339.c.14954.14954.4	668	661	7	2298.21	575.559	4	-0.4	0.31	0.76	28.15
ERGKEELAEAEIIK-DSERLKGIL-a4-b6	pr|PROT02|2xStrep-INTS13	pr|PROT02|2xStrep-INTS13	intra-protein xl	aleitner_D1811_338.c.17827.17827.4_aleitner_D1811_338.c.17828.17828.4	668	661	7	2781.51	696.386	4	0.2	0.27	0.88	27.93
DVLNCQKTIYNLV-DKSEKAVK-a7-b5	pr|PROT02|2xStrep-INTS13	pr|PROT02|2xStrep-INTS13	intra-protein xl	aleitner_D1811_342.c.11094.11094.3_aleitner_D1811_342.c.11286.11286.3	553	643	90	2620.38	874.467	3	-0.2	0.27	0	27.7
DLAYTPFHAVLKCGHLTA-DPIPKVINT-a12-b5	pr|PROT03|INTS14	pr|PROT03|INTS14	intra-protein xl	aleitner_D1811_343.c.15395.15395.3_aleitner_D1811_343.c.15384.15384.3	217	245	28	3146.65	1049.89	3	1	0.27	0	27.7
DPLPISTVGTRGKGPKR-DXERKN-a13-b5	pr|PROT02|2xStrep-INTS13	pr|PROT02|2xStrep-INTS13	intra-protein xl	aleitner_D1811_340.c.02469.02469.6_aleitner_D1811_340.c.02382.02382.6	578	564	14	2723.44	454.914	6	-0.7	0.27	0.83	27.54
DPLPISTVGTRGKGPKR-DMERKN-a13-b5	pr|PROT02|2xStrep-INTS13	pr|PROT02|2xStrep-INTS13	intra-protein xl	aleitner_D1811_341.c.02726.02726.5_aleitner_D1811_341.c.03335.03335.5	578	564	14	2707.45	542.497	5	0.7	0.16	0	27.52
DSERLKGIL-ERGKEELA-a6-b4	pr|PROT02|2xStrep-INTS13	pr|PROT02|2xStrep-INTS13	intra-protein xl	aleitner_D1811_341.c.15953.15953.4_aleitner_D1811_341.c.15811.15811.4	661	668	7	2098.12	525.539	4	-1	0.62	0.64	27.33
DVLNCQKTIYNLV-DSERLKGIL-a7-b6	pr|PROT02|2xStrep-INTS13	pr|PROT02|2xStrep-INTS13	intra-protein xl	aleitner_D1811_339.c.21395.21395.3_aleitner_D1811_339.c.21355.21355.3	553	661	108	2746.46	916.495	3	1.1	0.27	0	27.27
DCVQETIHEHNKLAANS-DPGPKRA-a12-b5	pr|PROT02|2xStrep-INTS13	pr|PROT02|2xStrep-INTS13	intra-protein xl	aleitner_D1811_341.c.04999.04999.4_aleitner_D1811_341.c.05000.05000.4	245	53	192	2842.37	711.6	4	0.3	0.18	0	27.18
DPLPISTVGTRGKGPKR-DVLNCQKTIYNLV-a13-b7	pr|PROT02|2xStrep-INTS13	pr|PROT02|2xStrep-INTS13	intra-protein xl	aleitner_D1811_339.c.12461.12461.5_aleitner_D1811_339.c.12403.12403.5	578	553	25	3494.9	699.988	5	2.4	0.46	0	26.7
DPLPISTVGTRGKGPKR-DKSEKAVK-a13-b2	pr|PROT02|2xStrep-INTS13	pr|PROT02|2xStrep-INTS13	intra-protein xl	aleitner_D1811_342.c.01812.01812.5_aleitner_D1811_342.c.01395.01395.5	578	640	62	2819.58	564.925	5	-1.1	0.64	0	26.55
DSPEPPNKKPLVEX-EAEIIKDSP-a8-b6	pr|PROT02|2xStrep-INTS13	pr|PROT02|2xStrep-INTS13	intra-protein xl	aleitner_D1811_338.c.07941.07941.3_aleitner_D1811_338.c.07827.07827.3	689	678	11	2734.37	912.464	3	1.9	0.23	0.8	26.17
DPLPISTVGTRGKGPKR-DKSEKAVK-a13-b5	pr|PROT02|2xStrep-INTS13	pr|PROT02|2xStrep-INTS13	intra-protein xl	aleitner_D1811_342.c.02043.02043.5_aleitner_D1811_342.c.02026.02026.5	578	643	65	2819.59	564.925	5	-0.5	0.56	0	25.93
DPLPISTVGTRGKGPKR-DSERLKGIL-a16-b6	pr|PROT02|2xStrep-INTS13	pr|PROT02|2xStrep-INTS13	intra-protein xl	aleitner_D1811_340.c.08451.08451.5_aleitner_D1811_340.c.08401.08401.5	581	661	80	2945.67	590.141	5	-0.2	0.54	0	25.82
DLFRSTXEPVEKSLR-DKSQIH-a12-b2	sp|Q9U639|HSP7D_MANSE	sp|Q9U639|HSP7D_MANSE	intra-protein xl	aleitner_D1811_340.c.07410.07410.3_aleitner_D1811_340.c.07408.07408.3	319	328	9	2687.36	896.793	3	-1.3	0.22	0	25.31		contaminant
DSERLKGIL-DKSEKAVK-a6-b5	pr|PROT02|2xStrep-INTS13	pr|PROT02|2xStrep-INTS13	intra-protein xl	aleitner_D1811_343.c.05522.05522.3_aleitner_D1811_343.c.05464.05464.3	661	643	18	2071.15	691.391	3	-1.8	0.25	0	25.23
EQPRKSGSKVISHXLSSHGGEIFLHVLSSSRSILE-DFLKSG-a9-b4	pr|PROT02|2xStrep-INTS13	pr|PROT02|2xStrep-INTS13	intra-protein xl	aleitner_D1811_339.c.13884.13884.6_aleitner_D1811_339.c.14319.14319.6	428	352	76	4651.41	776.243	6	0.6	0.32	0	25.21
DVLNCQKTIYNLV-DYEQEKSWQ-a7-b6	pr|PROT02|2xStrep-INTS13	pr|PROT02|2xStrep-INTS13	intra-protein xl	aleitner_D1811_341.c.25160.25160.3_aleitner_D1811_341.c.25095.25095.3	553	652	99	2928.39	977.137	3	1.3	0.27	0	25.2
DAEQRGENALKDAKNKLN-DLQAKLDNLQQEI-a14-b5	sp|P04264|K2C1_HUMAN	sp|P04264|K2C1_HUMAN	intra-protein xl	aleitner_D1811_338.c.18571.18571.5_aleitner_D1811_338.c.18511.18511.5	441	304	137	3677.88	736.584	5	-1.2	0.25	0.66	25.17		contaminant
DSERLKGILERGKEELA-DYEQEKSWQ-a13-b6	pr|PROT02|2xStrep-INTS13	pr|PROT02|2xStrep-INTS13	intra-protein xl	aleitner_D1811_342.c.14173.14173.4_aleitner_D1811_342.c.14126.14126.4	668	652	16	3291.63	823.915	4	1.4	0.2	0.74	24.88
DPLPISTVGTRGKGPKR-DFLKSG-a13-b4	pr|PROT02|2xStrep-INTS13	pr|PROT02|2xStrep-INTS13	intra-protein xl	aleitner_D1811_341.c.08112.08112.3_aleitner_D1811_341.c.08022.08022.3	578	352	226	2581.43	861.485	3	3.1	0.17	0	24.87
DGPLCLKNVQSXFGKLI-DPIPKVINT-a7-b5	pr|PROT03|INTS14	pr|PROT03|INTS14	intra-protein xl	aleitner_D1811_339.c.21652.21652.3_aleitner_D1811_339.c.21651.21651.3	195	245	50	3068.63	1023.89	3	1.4	0.18	0	24.86
DSPEPPNKKPLVEM-EAEIIKDSP-a8-b6	pr|PROT02|2xStrep-INTS13	pr|PROT02|2xStrep-INTS13	intra-protein xl	aleitner_D1811_342.c.11449.11449.3_aleitner_D1811_342.c.11412.11412.3	689	678	11	2718.37	907.13	3	0	0.47	0	24.81
DSPEPPNKKPLVEX-EIIKDSP-a9-b4	pr|PROT02|2xStrep-INTS13	pr|PROT02|2xStrep-INTS13	intra-protein xl	aleitner_D1811_345.c.06690.06690.3_aleitner_D1811_345.c.06452.06452.3	690	678	12	2534.28	845.769	3	0.1	0.26	0.81	24.81
DKKGSGERNVLIF-DKSEEVQ-a2-b2	sp|Q9U639|HSP7D_MANSE	sp|Q9U639|HSP7D_MANSE	intra-protein xl	aleitner_D1811_343.c.08686.08686.3_aleitner_D1811_343.c.08630.08630.3	187	384	197	2433.24	812.087	3	-0.9	0.13	0.63	24.43		contaminant
DAEQRGENALKDAKNKLN-DLQAKLDNLQQEI-a11-b5	sp|P04264|K2C1_HUMAN	sp|P04264|K2C1_HUMAN	intra-protein xl	aleitner_D1811_339.c.18334.18334.5_aleitner_D1811_339.c.18062.18062.5	438	304	134	3677.88	736.584	5	-2	0.44	0.72	24.36		contaminant
DPLPISTVGTRGKGPKR-DSERLKGIL-a13-b6	pr|PROT02|2xStrep-INTS13	pr|PROT02|2xStrep-INTS13	intra-protein xl	aleitner_D1811_341.c.08854.08854.5_aleitner_D1811_341.c.08782.08782.5	578	661	83	2945.66	590.141	5	-0.4	0.63	0	24.3
DAAFQLTHAAQQLKLASTGTS-DLLKGVA-a14-b4	pr|PROT03|INTS14	pr|PROT03|INTS14	intra-protein xl	aleitner_D1811_339.c.22062.22062.4_aleitner_D1811_339.c.22017.22017.4	487	454	33	3010.6	753.658	4	0.8	0.18	0	24.09
DSPEPPNKKPLV-DPRYKIDGSL-a8-b5	pr|PROT02|2xStrep-INTS13	pr|PROT02|2xStrep-INTS13	intra-protein xl	aleitner_D1811_339.c.10674.10674.4_aleitner_D1811_339.c.11416.11416.4	689	493	196	2620.38	656.102	4	1	0.25	0.7	24.06
EENGXETTENGKASRQ-DVLNCQKTIYNLV-a12-b7	pr|PROT02|2xStrep-INTS13	pr|PROT02|2xStrep-INTS13	intra-protein xl	aleitner_D1811_340.c.14331.14331.3_aleitner_D1811_340.c.14247.14247.3	759	553	206	3512.64	1171.89	3	0.5	0.23	0.64	23.75
DSERLKGILERGKEELA-DKSEKAVK-a6-b2	pr|PROT02|2xStrep-INTS13	pr|PROT02|2xStrep-INTS13	intra-protein xl	aleitner_D1811_339.c.06925.06925.5_aleitner_D1811_339.c.05771.05771.5	661	640	21	2983.62	597.731	5	-0.5	0.26	0.59	23.66
DPLPISTVGTRGKGPKR-DPRYKI-a13-b5	pr|PROT02|2xStrep-INTS13	pr|PROT02|2xStrep-INTS13	intra-protein xl	aleitner_D1811_338.c.04081.04081.5_aleitner_D1811_338.c.03957.03957.5	578	493	85	2706.52	542.312	5	0.4	0.33	0	23.13
DPLPISTVGTRGKGPKR-EENGXETTENGKASRQ-a13-b12	pr|PROT02|2xStrep-INTS13	pr|PROT02|2xStrep-INTS13	intra-protein xl	aleitner_D1811_338.c.01634.01634.5_aleitner_D1811_338.c.01832.01832.5	578	759	181	3711.85	743.378	5	1.1	0.15	0.83	23.13
ELXALKKNHK-DLENKIQ-a6-b5	sp|P35527|K1C9_HUMAN	sp|P35527|K1C9_HUMAN	intra-protein xl	aleitner_D1811_341.c.14647.14647.4_aleitner_D1811_341.c.14508.14508.4	289	184	105	2223.19	556.805	4	-1.6	0.29	0	23.08		contaminant
DKSEKAVKDY-EQEKSWQ-a2-b4	pr|PROT02|2xStrep-INTS13	pr|PROT02|2xStrep-INTS13	intra-protein xl	aleitner_D1811_345.c.04017.04017.3_aleitner_D1811_345.c.03857.03857.3	640	652	12	2253.08	752.034	3	-0.1	0.2	0.84	22.68
DKSEKAVK-EKSWQ-a5-b2	pr|PROT02|2xStrep-INTS13	pr|PROT02|2xStrep-INTS13	intra-protein xl	aleitner_D1811_343.c.02192.02192.3_aleitner_D1811_343.c.02504.02504.3	643	652	9	1717.89	573.637	3	0	0.12	0	22.54
DFVTLKKDV-DARNKLN-a6-b5	sp|P35908|K22E_HUMAN	sp|P35908|K22E_HUMAN	intra-protein xl	aleitner_D1811_341.c.01986.01986.4_aleitner_D1811_341.c.01925.01925.4	286	441	155	2031.1	508.782	4	-1.3	0.2	0.84	22.36		contaminant
DARNKLNDL-ELXNVKLAL-a5-b6	sp|P35908|K22E_HUMAN	sp|P35908|K22E_HUMAN	intra-protein xl	aleitner_D1811_343.c.11048.11048.4_aleitner_D1811_343.c.10969.10969.4	441	470	29	2241.2	561.308	4	-1.4	0.19	0.74	22.32		contaminant
EPGPEPLPWLGKMAQLGPIS-DAKENPYGE-a12-b3	pr|PROT03|INTS14	pr|PROT03|INTS14	intra-protein xl	aleitner_D1811_338.c.24722.24722.3_aleitner_D1811_338.c.24730.24730.3	365	376	11	3275.61	1092.88	3	2.6	0.17	0.86	22.31
ETLVRAHINNSEKHQRVL-ETLCKIT-a13-b5	pr|PROT02|2xStrep-INTS13	pr|PROT02|2xStrep-INTS13	intra-protein xl	aleitner_D1811_339.c.06710.06710.5_aleitner_D1811_339.c.06956.06956.5	606	192	414	3144.66	629.94	5	-3.3	0.16	0.77	22.2
DGGKPKIKVAYKGE-DAKRLIGRKFE-a4-b9	sp|Q9U639|HSP7D_MANSE	sp|Q9U639|HSP7D_MANSE	intra-protein xl	aleitner_D1811_339.c.03584.03584.5_aleitner_D1811_339.c.03545.03545.5	100	77	23	2958.66	592.74	5	-1.2	0.3	0	22.01		contaminant
DSERLKGILERGKEELA-DYEQEKSWQ-a6-b6	pr|PROT02|2xStrep-INTS13	pr|PROT02|2xStrep-INTS13	intra-protein xl	aleitner_D1811_340.c.15210.15210.3_aleitner_D1811_340.c.16594.16594.3	661	652	9	3291.63	1098.22	3	-0.1	0.12	0	21.84
EPGPEPLPWLGKXAQLGPIS-DPIPKVINT-a12-b5	pr|PROT03|INTS14	pr|PROT03|INTS14	intra-protein xl	aleitner_D1811_341.c.25834.25834.3_aleitner_D1811_341.c.25727.25727.3	365	245	120	3265.73	1089.58	3	-1.2	0.14	0.73	21.71
DLAYTPFHAVLKCGHLTA-DAKENPYGE-a12-b3	pr|PROT03|INTS14	pr|PROT03|INTS14	intra-protein xl	aleitner_D1811_342.c.13911.13911.3_aleitner_D1811_342.c.13894.13894.3	217	376	159	3172.52	1058.51	3	0.7	0.29	0	21.37
DPLPISTVGTRGKGPKR-EENGMETTENGKASRQ-a13-b12	pr|PROT02|2xStrep-INTS13	pr|PROT02|2xStrep-INTS13	intra-protein xl	aleitner_D1811_341.c.03455.03455.4_aleitner_D1811_341.c.03752.03752.4	578	759	181	3695.86	924.972	4	1.1	0.14	0.45	20.95
DPLPISTVGTRGKGPKR-DKSEKAVK-a16-b2	pr|PROT02|2xStrep-INTS13	pr|PROT02|2xStrep-INTS13	intra-protein xl	aleitner_D1811_338.c.01002.01002.4_aleitner_D1811_338.c.01183.01183.4	581	640	59	2819.59	705.904	4	-0.7	0.1	0	20.89
DCVQETIHEHNKLAANS-EVLFQGPSDPGPKRA-a12-b13	pr|PROT02|2xStrep-INTS13	pr|PROT02|2xStrep-INTS13	intra-protein xl	aleitner_D1811_339.c.07343.07343.5_aleitner_D1811_339.c.07292.07292.5	245	53	192	3699.8	740.967	5	0	0.16	0.84	20.84
DEEIDPIPKVINT-DAKENPYGE-a9-b3	pr|PROT03|INTS14	pr|PROT03|INTS14	intra-protein xl	aleitner_D1811_342.c.16259.16259.3_aleitner_D1811_342.c.16213.16213.3	245	376	131	2641.26	881.43	3	0.3	0.21	0	20.41
DLQAKLDNLQQEI-DIAQKSKAEA-a5-b5	sp|P04264|K2C1_HUMAN	sp|P04264|K2C1_HUMAN	intra-protein xl	aleitner_D1811_342.c.08183.08183.4_aleitner_D1811_342.c.08230.08230.4	304	364	60	2724.42	682.114	4	1.7	0.27	0.39	20.3		contaminant
ERLKGILERGKEELAEA-DYEQEKSWQDS-a11-b6	pr|PROT02|2xStrep-INTS13	pr|PROT02|2xStrep-INTS13	intra-protein xl	aleitner_D1811_340.c.17949.17949.4_aleitner_D1811_340.c.17892.17892.4	668	652	16	3491.7	873.933	4	-1.6	0.15	0.58	20.09
DCVQETIHEHNKLAANS-EKSSGSGSGL-a12-b2	pr|PROT02|2xStrep-INTS13	pr|PROT02|2xStrep-INTS13	intra-protein xl	aleitner_D1811_341.c.06830.06830.3_aleitner_D1811_341.c.06809.06809.3	245	32	213	3010.39	1004.47	3	0	0.18	0	19.88
DPLPISTVGTRGKGPKR-DYEQEKSWQ-a13-b6	pr|PROT02|2xStrep-INTS13	pr|PROT02|2xStrep-INTS13	intra-protein xl	aleitner_D1811_339.c.06349.06349.5_aleitner_D1811_339.c.06269.06269.5	578	652	74	3127.59	626.527	5	0.5	0.19	0.74	19.67
DSPEPPNKKPLVEM-EAEIIKDSP-a9-b6	pr|PROT02|2xStrep-INTS13	pr|PROT02|2xStrep-INTS13	intra-protein xl	aleitner_D1811_343.c.11837.11837.3_aleitner_D1811_343.c.11542.11542.3	690	678	12	2718.37	907.131	3	1	0.07	0.86	19.51
DLAYTPFHAVLKCGHLTA-DGPLCLKNVQSXFGKLI-a12-b7	pr|PROT03|INTS14	pr|PROT03|INTS14	intra-protein xl	aleitner_D1811_339.c.20557.20557.4_aleitner_D1811_339.c.20556.20556.4	217	195	22	4086.08	1022.53	4	0.7	0.15	0.86	19.44
DCVQETIHEHNKLAANS-DXERKN-a12-b5	pr|PROT02|2xStrep-INTS13	pr|PROT02|2xStrep-INTS13	intra-protein xl	aleitner_D1811_340.c.03940.03940.4_aleitner_D1811_340.c.03904.03904.4	245	564	319	2910.32	728.589	4	-0.1	0.11	0	19.32
DKSEKAVKDY-EQEKSWQ-a8-b4	pr|PROT02|2xStrep-INTS13	pr|PROT02|2xStrep-INTS13	intra-protein xl	aleitner_D1811_343.c.04520.04520.3_aleitner_D1811_343.c.04952.04952.3	646	652	6	2253.08	752.035	3	0.1	0.13	0.85	19.21
DAAFQLTHAAQQLKLASTGTSEYAAY-DAKENPYGE-a14-b3	pr|PROT03|INTS14	pr|PROT03|INTS14	intra-protein xl	aleitner_D1811_340.c.24376.24376.3_aleitner_D1811_340.c.24341.24341.3	487	376	111	3914.85	1305.96	3	1.3	0.17	0.64	19.2
DFRIKFEMEQNLRQGV-DKVQAL-a5-b2	sp|P35527|K1C9_HUMAN	sp|P35527|K1C9_HUMAN	intra-protein xl	aleitner_D1811_340.c.19345.19345.5_aleitner_D1811_340.c.19286.19286.5	242	170	72	2819.46	564.9	5	-1.8	0.1	0.89	18.85		contaminant
DKSEKAVKDY-EQEKSWQ-a5-b4	pr|PROT02|2xStrep-INTS13	pr|PROT02|2xStrep-INTS13	intra-protein xl	aleitner_D1811_340.c.04552.04552.4_aleitner_D1811_340.c.04965.04965.4	643	652	9	2253.08	564.278	4	0	0.33	0.24	18.73
DPGPKRAEFXKIFSESHKTVFVV-DFLKSG-a11-b4	pr|PROT02|2xStrep-INTS13	pr|PROT02|2xStrep-INTS13	intra-protein xl	aleitner_D1811_338.c.16238.16238.4_aleitner_D1811_338.c.16102.16102.4	59	352	293	3467.78	867.953	4	0.6	0.26	0	18.62
EPGPEPLPWLGKXAQLGPIS-DAKENPYGE-a12-b3	pr|PROT03|INTS14	pr|PROT03|INTS14	intra-protein xl	aleitner_D1811_342.c.18868.18868.3_aleitner_D1811_342.c.18824.18824.3	365	376	11	3291.6	1098.21	3	0	0.12	0.8	18.08

## Sheet: Legend
Description of the column headers
Id	Assigned peptides and cross-linking sites within the peptide sequences. The longer peptide is designated as (a)lpha, the shorter as (b)eta.
Protein1	SwissProt/UniProt accession number and identifier of the protein 1 (containing peptide desginated as alpha).
Protein2	SwissProt/UniProt accession number and identifier of the protein 2 (containing peptide desginated as beta).
XLType	Intra- or inter-protein, sometimes also ambiguous.
Spectrum	References the actual MS/MS spectra that were used for the assignment.
AbsPos1	Position in the protein sequence of protein 1.
AbsPos2	Position in the protein sequence of protein 2.
deltaAA	Distance in the primary sequence (makes only sense for intra-proteins cross-links).
Mr	Molecular mass calculated from experimental m/z and z (neutral mass).
Mz	Experimentally observed mass-to-charge ratio of the precursor ion in Da.
z	Experimentally observed precursor charge.
Error [ppm]	Deviation between experimental and theoretical mass in ppm.
TIC	Fraction of the total ion current covered by assigned fragment ions.
delta score	Relative score for the top hit in relation to the second best hit for this spectrum, calculated as Id-score of 2nd best hit divided by Id-score of best hit. "0" means no second best hit exists.
Id-score	Identification score as assigned by xQuest. The higher, the better.
