# Supplementary material for: INTS10–INTS13–INTS14 form a functional module of Integrator that binds nucleic acids and the cleavage module
Source: Nat Commun. 2020 Jul 9;11:3422. doi: 10.1038/s41467-020-17232-2 (PMC7347597; doi:10.1038/s41467-020-17232-2)
Supplement: Supplementary file 6 — Supplementary Data 2 [file 41467_2020_17232_MOESM6_ESM.xlsx]

## Sheet: DSS low-resolution MS2
Supplementary Data 2. XL-MS of INTS4-INTS9-INTS11-INTS13 CMBM.
Id	Protein1	Protein2	XLType	Spectrum	AbsPos1	AbsPos2	deltaAA	Mr	Mz	z	Error_rel[ppm]	TIC	deltaS	ld-Score
QKIEQELR-KLMSDLR-a2-b1	pr|PROT03|INTS11_fl	pr|PROT01|INTS4_fl	inter-protein xl	aleitner_D1911_144.c.05070.05070.4_aleitner_D1911_144.c.05048.05048.4	438	331		2042.12	511.537	4	-1.5	0.39	0	33.78
TAAIKAMLQLHER-KTFVQR-a5-b1	pr|PROT01|INTS4_fl	pr|PROT03|INTS11_fl	inter-protein xl	aleitner_D1911_142.c.08001.08001.4_aleitner_D1911_142.c.08010.08010.4	224	304		2396.33	600.091	4	-1.3	0.38	0	32.88
KPVEAESVEGVVR-NKDIQR-a1-b2	pr|PROT01|INTS4_fl	pr|PROT02|INTS9_fl	inter-protein xl	aleitner_D1911_142.c.03982.03982.4_aleitner_D1911_142.c.04128.04128.4	69	159		2308.24	578.067	4	-0.9	0.43	0.46	32.86
KLMSDLRR-QKIEQELR-a1-b2	pr|PROT01|INTS4_fl	pr|PROT03|INTS11_fl	inter-protein xl	aleitner_D1911_140.c.03025.03025.4_aleitner_D1911_140.c.02690.02690.4	331	438		2198.22	550.562	4	-1.2	0.24	0	30.89
KLMSDLRR-ERDFLKK-a1-b6	pr|PROT01|INTS4_fl	pr|PROT03|INTS11_fl	inter-protein xl	aleitner_D1911_142.c.03022.03022.5_aleitner_D1911_142.c.03028.03028.5	331	235		2090.17	419.041	5	-0.6	0.48	0	30.79
RAEVLALPFKR-KLEMEGR-a10-b1	pr|PROT02|INTS9_fl	pr|PROT03|INTS11_fl	inter-protein xl	aleitner_D1911_142.c.08045.08045.4_aleitner_D1911_142.c.08007.08007.4	510	381		2298.28	575.579	4	-1.7	0.37	0	29.01
DLVLKFLQK-ZGPSDPGPK-a5-b1	pr|PROT02|INTS9_fl	pr|PROT03|INTS11_fl	inter-protein xl	aleitner_D1911_142.c.15962.15962.3_aleitner_D1911_142.c.15846.15846.3	653	1		1994.11	665.71	3	-1.7	0.33	0	28.31
ILLEHYYKENDPSVR-KEQETALR-a8-b1	pr|PROT01|INTS4_fl	pr|PROT03|INTS11_fl	inter-protein xl	aleitner_D1911_140.c.03996.03996.5_aleitner_D1911_140.c.03985.03985.5	89	534		2986.53	598.315	5	-1.6	0.27	0.53	28.17
KISNNITLR-KTFVQR-a1-b1	pr|PROT01|INTS4_fl	pr|PROT03|INTS11_fl	inter-protein xl	aleitner_D1911_142.c.03947.03947.4_aleitner_D1911_142.c.03853.03853.4	444	304		1973.14	494.293	4	-1.4	0.3	0	28.12
LVSSEQALKELGLAEHQLR-RAEVLALPFKR-a9-b10	pr|PROT03|INTS11_fl	pr|PROT02|INTS9_fl	inter-protein xl	aleitner_D1911_144.c.13223.13223.5_aleitner_D1911_144.c.13274.13274.5	512	510		3557	712.408	5	-1.8	0.11	0	28.11
AKELYSSGEFSSGR-KVHETVER-a2-b1	pr|PROT01|INTS4_fl	pr|PROT03|INTS11_fl	inter-protein xl	aleitner_D1911_142.c.02728.02728.3_aleitner_D1911_142.c.02751.02751.3	347	236		2651.32	884.78	3	-1	0.44	0	28.09
GGKVLIPVFALGR-RAEVLALPFKR-a3-b10	pr|PROT03|INTS11_fl	pr|PROT02|INTS9_fl	inter-protein xl	aleitner_D1911_140.c.16401.16401.4_aleitner_D1911_140.c.16284.16284.4	246	510		2762.67	691.675	4	0.4	0.46	0	27.48
LLPSPLKDAVEVSTWR-KPVEAESVEGVVR-a7-b1	pr|PROT02|INTS9_fl	pr|PROT01|INTS4_fl	inter-protein xl	aleitner_D1911_144.c.14084.14084.4_aleitner_D1911_144.c.14082.14082.4	170	69		3345.81	837.461	4	-1.3	0.34	0.29	27.18
AKELYSSGEFSSGR-QKIEQELR-a2-b2	pr|PROT01|INTS4_fl	pr|PROT03|INTS11_fl	inter-protein xl	aleitner_D1911_140.c.05085.05085.4_aleitner_D1911_140.c.05280.05280.4	347	438		2697.36	675.349	4	1.3	0.23	0	26.92
AKELYSSGEFSSGR-KLEMEGR-a2-b1	pr|PROT01|INTS4_fl	pr|PROT03|INTS11_fl	inter-protein xl	aleitner_D1911_142.c.06270.06270.4_aleitner_D1911_142.c.05651.05651.4	347	381		2516.22	630.063	4	-0.9	0.35	0	26.91
RAEVLALPFKR-ZGPSDPGPK-a10-b1	pr|PROT02|INTS9_fl	pr|PROT03|INTS11_fl	inter-protein xl	aleitner_D1911_144.c.07411.07411.4_aleitner_D1911_144.c.07372.07372.4	510	1		2190.21	548.561	4	-1.5	0.64	0	26.91
LVDVACKHLTDTSHGVR-KHQEFAGR-a7-b1	pr|PROT01|INTS4_fl	pr|PROT04|INTS13_CMBM_649-694	inter-protein xl	aleitner_D1911_140.c.01950.01950.5_aleitner_D1911_140.c.01931.01931.5	164	26		3016.52	604.313	5	-2.1	0.2	0	26.55
LVDVACKHLTDTSHGVR-KEQETALR-a7-b1	pr|PROT01|INTS4_fl	pr|PROT03|INTS11_fl	inter-protein xl	aleitner_D1911_140.c.02120.02120.5_aleitner_D1911_140.c.02124.02124.5	164	534		3018.56	604.719	5	0.1	0.27	0	26.33
AKELYSSGEFSSGR-KLEXEGR-a2-b1	pr|PROT01|INTS4_fl	pr|PROT03|INTS11_fl	inter-protein xl	aleitner_D1911_140.c.03220.03220.3_aleitner_D1911_140.c.03185.03185.3	347	381		2532.21	845.079	3	-0.9	0.37	0	26.05
KPVEAESVEGVVR-KEQETALR-a1-b1	pr|PROT01|INTS4_fl	pr|PROT03|INTS11_fl	inter-protein xl	aleitner_D1911_140.c.03267.03267.4_aleitner_D1911_140.c.03203.03203.4	69	534		2509.34	628.342	4	-0.3	0.27	0	25.82
RAEVLALPFKR-QKIEQELR-a10-b2	pr|PROT02|INTS9_fl	pr|PROT03|INTS11_fl	inter-protein xl	aleitner_D1911_140.c.06728.06728.4_aleitner_D1911_140.c.06703.06703.4	510	438		2479.42	620.864	4	-1.8	0.18	0	25.81
KPVEAESVEGVVR-KHQEFAGR-a1-b1	pr|PROT01|INTS4_fl	pr|PROT04|INTS13_CMBM_649-694	inter-protein xl	aleitner_D1911_140.c.02156.02156.4_aleitner_D1911_140.c.02136.02136.4	69	26		2507.31	627.835	4	-1.5	0.33	0	25.49
RAEVLALPFKR-KEQETALR-a10-b1	pr|PROT02|INTS9_fl	pr|PROT03|INTS11_fl	inter-protein xl	aleitner_D1911_140.c.05176.05176.4_aleitner_D1911_140.c.05057.05057.4	510	534		2410.37	603.599	4	-1.5	0.22	0.78	25.21
AKELYSSGEFSSGR-KMEFLK-a2-b1	pr|PROT01|INTS4_fl	pr|PROT03|INTS11_fl	inter-protein xl	aleitner_D1911_140.c.07331.07331.3_aleitner_D1911_140.c.07291.07291.3	347	431		2449.21	817.411	3	-3.9	0.26	0	25.07
LKHYPSIHGDFSNDFR-VYIMPKPAR-a2-b6	pr|PROT02|INTS9_fl	pr|PROT01|INTS4_fl	inter-protein xl	aleitner_D1911_142.c.08743.08743.4_aleitner_D1911_142.c.08504.08504.4	374	966		3143.61	786.91	4	1.9	0.12	0.38	25.02
LRDLVLKFLQK-ZGPSDPGPK-a7-b1	pr|PROT02|INTS9_fl	pr|PROT03|INTS11_fl	inter-protein xl	aleitner_D1911_142.c.13171.13171.4_aleitner_D1911_142.c.13076.13076.4	653	1		2263.29	566.831	4	-1	0.4	0	24.99
LLPSPLKDAVEVSTWR-KLEMEGR-a7-b1	pr|PROT02|INTS9_fl	pr|PROT03|INTS11_fl	inter-protein xl	aleitner_D1911_140.c.14379.14379.4_aleitner_D1911_140.c.14337.14337.4	170	381		2809.5	703.383	4	-1.6	0.21	0	24.81
QKIEQELR-KLXSDLR-a2-b1	pr|PROT03|INTS11_fl	pr|PROT01|INTS4_fl	inter-protein xl	aleitner_D1911_144.c.03161.03161.3_aleitner_D1911_144.c.03155.03155.3	438	331		2058.11	687.045	3	-1.6	0.27	0	24.75
AELYQHLKEENG-KLEMEGR-a8-b1	pr|PROT04|INTS13_CMBM_649-694	pr|PROT03|INTS11_fl	inter-protein xl	aleitner_D1911_144.c.06278.06278.3_aleitner_D1911_144.c.06227.06227.3	48	381		2429.19	810.737	3	-0.8	0.22	0	24.72
AKELYSSGEFSSGR-KXEFLK-a2-b1	pr|PROT01|INTS4_fl	pr|PROT03|INTS11_fl	inter-protein xl	aleitner_D1911_142.c.07012.07012.4_aleitner_D1911_142.c.07004.07004.4	347	431		2465.21	617.31	4	-2	0.24	0	24.71
LKHYPSIHGDFSNDFR-VYIXPKPAR-a2-b6	pr|PROT02|INTS9_fl	pr|PROT01|INTS4_fl	inter-protein xl	aleitner_D1911_140.c.05725.05725.4_aleitner_D1911_140.c.05714.05714.4	374	966		3159.59	790.906	4	-1.1	0.27	0	24.67
LLHGTLIMKDSNFR-RAEVLALPFKR-a9-b10	pr|PROT03|INTS11_fl	pr|PROT02|INTS9_fl	inter-protein xl	aleitner_D1911_140.c.10551.10551.6_aleitner_D1911_140.c.10451.10451.6	498	510		3080.73	514.463	6	-1.3	0.26	0	24.57
DVQKIIGDYFSDQDPR-EMAQGLLPEAKKPR-a4-b11	pr|PROT01|INTS4_fl	pr|PROT03|INTS11_fl	inter-protein xl	aleitner_D1911_144.c.13232.13232.4_aleitner_D1911_144.c.13110.13110.4	205	486		3599.83	900.964	4	-0.8	0.23	0	23.73
KTFVQR-NKDIQR-a1-b2	pr|PROT03|INTS11_fl	pr|PROT02|INTS9_fl	inter-protein xl	aleitner_D1911_142.c.01474.01474.3_aleitner_D1911_142.c.01450.01450.3	304	159		1687.93	563.653	3	-1.7	0.19	0	23.04
AKELYSSGEFSSGR-ERDFLKK-a2-b6	pr|PROT01|INTS4_fl	pr|PROT03|INTS11_fl	inter-protein xl	aleitner_D1911_142.c.05413.05413.3_aleitner_D1911_142.c.05275.05275.3	347	235		2589.3	864.109	3	-1.5	0.17	0	22.55
LLHGTLIMKDSNFR-AEVLALPFKR-a9-b9	pr|PROT03|INTS11_fl	pr|PROT02|INTS9_fl	inter-protein xl	aleitner_D1911_140.c.12888.12888.5_aleitner_D1911_140.c.12702.12702.5	498	510		2924.63	585.933	5	-0.9	0.16	0	22.53
NLTKYPTDRDSIWK-NMFEFKHIK-a4-b6	pr|PROT01|INTS4_fl	pr|PROT03|INTS11_fl	inter-protein xl	aleitner_D1911_142.c.10537.10537.4_aleitner_D1911_142.c.10351.10351.4	502	315		3066.56	767.649	4	-0.1	0.26	0	21.92
LVSSEQALKELGLAEHQLR-AEVLALPFKR-a9-b9	pr|PROT03|INTS11_fl	pr|PROT02|INTS9_fl	inter-protein xl	aleitner_D1911_140.c.15821.15821.5_aleitner_D1911_140.c.15834.15834.5	512	510		3400.9	681.188	5	-1.8	0.11	0	21.83
CYTMQEVNSALSKIQLVGYSQK-TAAIKAMLQLHER-a13-b5	pr|PROT02|INTS9_fl	pr|PROT01|INTS4_fl	inter-protein xl	aleitner_D1911_140.c.18843.18843.4_aleitner_D1911_140.c.18795.18795.4	193	224		4165.15	1042.3	4	2.3	0.16	0	21.81
LVSSEQALKELGLAEHQLR-AELYQHLKEENG-a9-b8	pr|PROT03|INTS11_fl	pr|PROT04|INTS13_CMBM_649-694	inter-protein xl	aleitner_D1911_142.c.14085.14085.5_aleitner_D1911_142.c.13949.13949.5	512	48		3687.91	738.589	5	-1.3	0.12	0	21.51
LVSSEQALKELGLAEHQLR-AEVLALPFKRR-a9-b9	pr|PROT03|INTS11_fl	pr|PROT02|INTS9_fl	inter-protein xl	aleitner_D1911_142.c.15292.15292.4_aleitner_D1911_142.c.15290.15290.4	512	510		3557.01	890.259	4	-1.1	0.23	0	20.93
LVDVACKHLTDTSHGVR-EMAQGLLPEAKKPR-a7-b12	pr|PROT01|INTS4_fl	pr|PROT03|INTS11_fl	inter-protein xl	aleitner_D1911_142.c.05134.05134.5_aleitner_D1911_142.c.05063.05063.5	164	487		3611.89	723.385	5	-1.9	0.14	0	20.9
AEVLALPFKR-ZGPSDPGPK-a9-b1	pr|PROT02|INTS9_fl	pr|PROT03|INTS11_fl	inter-protein xl	aleitner_D1911_142.c.11372.11372.3_aleitner_D1911_142.c.11326.11326.3	510	1		2034.11	679.045	3	-1.6	0.23	0	20.75
LLPSPLKDAVEVSTWR-KEQETALR-a7-b1	pr|PROT02|INTS9_fl	pr|PROT03|INTS11_fl	inter-protein xl	aleitner_D1911_142.c.14634.14634.4_aleitner_D1911_142.c.14630.14630.4	170	534		2921.58	731.403	4	-1.5	0.17	0	20.35
DVQKIIGDYFSDQDPR-EXAQGLLPEAKKPR-a4-b11	pr|PROT01|INTS4_fl	pr|PROT03|INTS11_fl	inter-protein xl	aleitner_D1911_140.c.12384.12384.4_aleitner_D1911_140.c.12320.12320.4	205	486		3615.82	904.963	4	-1.3	0.18	0	19.68
AKELYSSGEFSSGRK-QKIEQELR-a2-b2	pr|PROT01|INTS4_fl	pr|PROT03|INTS11_fl	inter-protein xl	aleitner_D1911_140.c.03362.03362.4_aleitner_D1911_140.c.03321.03321.4	347	438		2825.45	707.37	4	-2.2	0.15	0.5	18.25
LQGEIAHVKKQCK-VYIXPKPAR-a9-b6	sp|P35908|K22E_HUMAN	pr|PROT01|INTS4_fl	inter-protein xl	aleitner_D1911_142.c.13356.13356.4_aleitner_D1911_142.c.13299.13299.4	414	966		2765.51	692.385	4	0	0.23	0	17.99		cross-link with contaminant
LVSSEQALKELGLAEHQLR-KHQEFAGR-a9-b1	pr|PROT03|INTS11_fl	pr|PROT04|INTS13_CMBM_649-694	inter-protein xl	aleitner_D1911_140.c.07798.07798.4_aleitner_D1911_140.c.07754.07754.4	512	26		3229.71	808.436	4	-2.6	0.12	0	17.87
LVSSEQALKELGLAEHQLR-KPVEAESVEGVVR-a9-b1	pr|PROT03|INTS11_fl	pr|PROT01|INTS4_fl	inter-protein xl	aleitner_D1911_140.c.11611.11611.5_aleitner_D1911_140.c.11556.11556.5	512	69		3655.98	732.204	5	0.2	0.25	0	17.78
LLHGTLIMKDSNFR-KTFVQR-a9-b1	pr|PROT03|INTS11_fl	pr|PROT03|INTS11_fl	intra-protein xl	aleitner_D1911_142.c.07479.07479.5_aleitner_D1911_142.c.07454.07454.5	498	304	194	2559.4	512.887	5	-1.5	0.25	0.6	34.38
LVDVACKHLTDTSHGVR-KPVEAESVEGVVR-a7-b1	pr|PROT01|INTS4_fl	pr|PROT01|INTS4_fl	intra-protein xl	aleitner_D1911_140.c.04521.04521.5_aleitner_D1911_140.c.04334.04334.5	164	69	95	3442.78	689.565	5	-0.8	0.3	0.68	33.27
LLHGTLIMKDSNFR-KEQETALR-a9-b1	pr|PROT03|INTS11_fl	pr|PROT03|INTS11_fl	intra-protein xl	aleitner_D1911_140.c.05307.05307.5_aleitner_D1911_140.c.05199.05199.5	498	534	36	2755.47	552.101	5	-1.1	0.4	0.53	32.29
LVDVACKHLTDTSHGVR-SVTKDAEGLAAR-a7-b4	pr|PROT01|INTS4_fl	pr|PROT01|INTS4_fl	intra-protein xl	aleitner_D1911_142.c.04748.04748.5_aleitner_D1911_142.c.04693.04693.5	164	193	29	3261.68	653.343	5	-0.3	0.4	0.38	32.24
LLHGTLIMKDSNFR-ZGPSDPGPK-a9-b1	pr|PROT03|INTS11_fl	pr|PROT03|INTS11_fl	intra-protein xl	aleitner_D1911_144.c.07182.07182.3_aleitner_D1911_144.c.07139.07139.3	498	1	497	2535.31	846.112	3	-1.6	0.52	0	31.98
LVSSEQALKELGLAEHQLR-KEQETALR-a9-b1	pr|PROT03|INTS11_fl	pr|PROT03|INTS11_fl	intra-protein xl	aleitner_D1911_142.c.11549.11549.4_aleitner_D1911_142.c.11267.11267.4	512	534	22	3231.74	808.943	4	-1.4	0.44	0	30.95
LLPSPLKDAVEVSTWR-NKDIQR-a7-b2	pr|PROT02|INTS9_fl	pr|PROT02|INTS9_fl	intra-protein xl	aleitner_D1911_144.c.12451.12451.4_aleitner_D1911_144.c.12577.12577.4	170	159	11	2720.48	681.129	4	-1	0.43	0.5	30.74
VPKAQSASLWK-NKDIQR-a3-b2	pr|PROT02|INTS9_fl	pr|PROT02|INTS9_fl	intra-protein xl	aleitner_D1911_144.c.03642.03642.3_aleitner_D1911_144.c.03653.03653.3	149	159	10	2124.17	709.063	3	-1.1	0.43	0	30.67
AELYQHLKEENG-KHQEFAGR-a8-b1	pr|PROT04|INTS13_CMBM_649-694	pr|PROT04|INTS13_CMBM_649-694	intra-protein xl	aleitner_D1911_142.c.03715.03715.3_aleitner_D1911_142.c.03660.03660.3	48	26	22	2539.24	847.423	3	-0.5	0.26	0	30.51
LVSSEQALKELGLAEHQLR-LLHGTLIMKDSNFR-a9-b9	pr|PROT03|INTS11_fl	pr|PROT03|INTS11_fl	intra-protein xl	aleitner_D1911_140.c.13072.13072.6_aleitner_D1911_140.c.13306.13306.6	512	498	14	3902.11	651.359	6	-0.3	0.39	0.36	30.32
VYSHLKSVLK-KEQETALR-a6-b1	pr|PROT03|INTS11_fl	pr|PROT03|INTS11_fl	intra-protein xl	aleitner_D1911_140.c.02252.02252.4_aleitner_D1911_140.c.02276.02276.4	547	534	13	2284.28	572.077	4	-1	0.33	0.12	30.17
KPVEAESVEGVVR-LKIASLLGLLSK-a1-b2	pr|PROT01|INTS4_fl	pr|PROT01|INTS4_fl	intra-protein xl	aleitner_D1911_142.c.19512.19512.4_aleitner_D1911_142.c.19476.19476.4	69	98	29	2790.65	698.669	4	-0.6	0.32	0	29.42
KPVEAESVEGVVR-TAAIKAMLQLHER-a1-b5	pr|PROT01|INTS4_fl	pr|PROT01|INTS4_fl	intra-protein xl	aleitner_D1911_140.c.08419.08419.4_aleitner_D1911_140.c.08647.08647.4	69	224	155	3016.64	755.167	4	0.2	0.31	0	28.78
KPVEAESVEGVVR-KPVEAESVEGVVR-a1-b1	pr|PROT01|INTS4_fl	pr|PROT01|INTS4_fl	intra-protein xl	aleitner_D1911_140.c.05979.05979.4_aleitner_D1911_140.c.05934.05934.4	69	69	0	2933.57	734.4	4	-0.7	0.23	0	28.72
KLEMEGR-KTFVQR-a1-b1	pr|PROT03|INTS11_fl	pr|PROT03|INTS11_fl	intra-protein xl	aleitner_D1911_144.c.02918.02918.3_aleitner_D1911_144.c.02904.02904.3	381	304	77	1776.95	593.325	3	-1.9	0.28	0	28.53
AKELYSSGEFSSGR-KLMSDLR-a2-b1	pr|PROT01|INTS4_fl	pr|PROT01|INTS4_fl	intra-protein xl	aleitner_D1911_142.c.07946.07946.3_aleitner_D1911_142.c.07890.07890.3	347	331	16	2516.26	839.76	3	0	0.47	0	28.47
KEQETALR-KTFVQR-a1-b1	pr|PROT03|INTS11_fl	pr|PROT03|INTS11_fl	intra-protein xl	aleitner_D1911_140.c.01448.01448.3_aleitner_D1911_140.c.01439.01439.3	534	304	230	1889.04	630.687	3	0	0.22	0	28.21
LFIPWTNQKIR-KTFVQR-a9-b1	pr|PROT03|INTS11_fl	pr|PROT03|INTS11_fl	intra-protein xl	aleitner_D1911_142.c.11447.11447.4_aleitner_D1911_142.c.11375.11375.4	301	304	3	2330.32	583.589	4	-1.1	0.59	0	27.94
KEQETALR-ERDFLKK-a1-b6	pr|PROT03|INTS11_fl	pr|PROT03|INTS11_fl	intra-protein xl	aleitner_D1911_142.c.02280.02280.4_aleitner_D1911_142.c.02194.02194.4	534	235	299	2046.11	512.536	4	0.3	0.28	0	27.92
GGKVLIPVFALGR-KLEMEGR-a3-b1	pr|PROT03|INTS11_fl	pr|PROT03|INTS11_fl	intra-protein xl	aleitner_D1911_140.c.12755.12755.4_aleitner_D1911_140.c.12667.12667.4	246	381	135	2325.32	582.338	4	-1.2	0.28	0	27.84
HIKAFDR-KLEMEGR-a3-b1	pr|PROT03|INTS11_fl	pr|PROT03|INTS11_fl	intra-protein xl	aleitner_D1911_142.c.02792.02792.4_aleitner_D1911_142.c.02790.02790.4	318	381	63	1884.98	472.254	4	-1.6	0.22	0	27.82
LVSSEQALKELGLAEHQLR-KLEXEGR-a9-b1	pr|PROT03|INTS11_fl	pr|PROT03|INTS11_fl	intra-protein xl	aleitner_D1911_140.c.09347.09347.5_aleitner_D1911_140.c.09368.09368.5	512	381	131	3135.66	628.139	5	-0.6	0.15	0.89	27.81
KLEXEGR-KTFVQR-a1-b1	pr|PROT03|INTS11_fl	pr|PROT03|INTS11_fl	intra-protein xl	aleitner_D1911_144.c.01477.01477.3_aleitner_D1911_144.c.01432.01432.3	381	304	77	1792.95	598.658	3	-0.8	0.21	0.4	27.8
LLHGTLIXKDSNFR-ZGPSDPGPK-a9-b1	pr|PROT03|INTS11_fl	pr|PROT03|INTS11_fl	intra-protein xl	aleitner_D1911_140.c.05102.05102.4_aleitner_D1911_140.c.04968.04968.4	498	1	497	2551.31	638.835	4	-0.5	0.39	0	27.78
KEQETALR-KGLPQAPS-a1-b1	pr|PROT03|INTS11_fl	pr|PROT03|INTS11_fl	intra-protein xl	aleitner_D1911_144.c.03986.03986.3_aleitner_D1911_144.c.03829.03829.3	534	605	71	1908.03	637.017	3	-1.5	0.7	0	27.63
GGKVLIPVFALGR-KLEXEGR-a3-b1	pr|PROT03|INTS11_fl	pr|PROT03|INTS11_fl	intra-protein xl	aleitner_D1911_142.c.12304.12304.4_aleitner_D1911_142.c.12243.12243.4	246	381	135	2341.32	586.337	4	-1.4	0.5	0	27.63
KPVEAESVEGVVR-SVTKDAEGLAAR-a1-b4	pr|PROT01|INTS4_fl	pr|PROT01|INTS4_fl	intra-protein xl	aleitner_D1911_140.c.05184.05184.4_aleitner_D1911_140.c.05130.05130.4	69	193	124	2752.46	689.122	4	-1.2	0.26	0	27.2
KLEMEGR-KLEMEGR-a1-b1	pr|PROT03|INTS11_fl	pr|PROT03|INTS11_fl	intra-protein xl	aleitner_D1911_142.c.02993.02993.4_aleitner_D1911_142.c.02976.02976.4	381	381	0	1860.94	466.243	4	-1.9	0.3	0	27.13
KLEMEGR-KWAGNEK-a1-b1	pr|PROT03|INTS11_fl	pr|PROT03|INTS11_fl	intra-protein xl	aleitner_D1911_144.c.02494.02494.3_aleitner_D1911_144.c.02385.02385.3	381	351	30	1830.93	611.317	3	-1.1	0.28	0	26.75
AKELYSSGEFSSGR-KPVEAESVEGVVR-a2-b1	pr|PROT01|INTS4_fl	pr|PROT01|INTS4_fl	intra-protein xl	aleitner_D1911_140.c.06508.06508.4_aleitner_D1911_140.c.06458.06458.4	347	69	278	3052.53	764.141	4	-0.9	0.37	0	26.75
GGKVLIPVFALGR-KWAGNEK-a3-b1	pr|PROT03|INTS11_fl	pr|PROT03|INTS11_fl	intra-protein xl	aleitner_D1911_142.c.13184.13184.3_aleitner_D1911_142.c.12835.12835.3	246	351	105	2295.31	766.111	3	-0.6	0.39	0	26.72
DVQKIIGDYFSDQDPR-KPVEAESVEGVVR-a4-b1	pr|PROT01|INTS4_fl	pr|PROT01|INTS4_fl	intra-protein xl	aleitner_D1911_142.c.16071.16071.4_aleitner_D1911_142.c.16009.16009.4	205	69	136	3430.72	858.688	4	-1.7	0.33	0	26.61
NMFEFKHIK-KTFVQR-a6-b1	pr|PROT03|INTS11_fl	pr|PROT03|INTS11_fl	intra-protein xl	aleitner_D1911_142.c.06912.06912.4_aleitner_D1911_142.c.06823.06823.4	315	304	11	2108.12	528.039	4	0.1	0.25	0.25	26.42
DVQKIIGDYFSDQDPR-SVTKDAEGLAAR-a4-b4	pr|PROT01|INTS4_fl	pr|PROT01|INTS4_fl	intra-protein xl	aleitner_D1911_144.c.13291.13291.4_aleitner_D1911_144.c.13322.13322.4	205	193	12	3249.62	813.412	4	0.5	0.31	0	26.4
ILLEHYYKENDPSVR-LTKPSK-a8-b3	pr|PROT01|INTS4_fl	pr|PROT01|INTS4_fl	intra-protein xl	aleitner_D1911_142.c.04910.04910.5_aleitner_D1911_142.c.04887.04887.5	89	39	50	2685.43	538.095	5	-0.9	0.16	0.57	26.26
ILLEHYYKENDPSVR-KPVEAESVEGVVR-a8-b1	pr|PROT01|INTS4_fl	pr|PROT01|INTS4_fl	intra-protein xl	aleitner_D1911_140.c.06754.06754.5_aleitner_D1911_140.c.06990.06990.5	89	69	20	3410.77	683.162	5	-0.8	0.19	0.45	26.21
LVSSEQALKELGLAEHQLR-ZGPSDPGPK-a9-b1	pr|PROT03|INTS11_fl	pr|PROT03|INTS11_fl	intra-protein xl	aleitner_D1911_140.c.11851.11851.4_aleitner_D1911_140.c.11891.11891.4	512	1	511	3011.59	753.905	4	-1.1	0.23	0.78	26.18
QKIEQELR-KMEFLK-a2-b1	pr|PROT03|INTS11_fl	pr|PROT03|INTS11_fl	intra-protein xl	aleitner_D1911_142.c.06305.06305.4_aleitner_D1911_142.c.06188.06188.4	438	431	7	1975.08	494.777	4	-1.7	0.23	0	26.15
QKIEQELR-KXEFLK-a2-b1	pr|PROT03|INTS11_fl	pr|PROT03|INTS11_fl	intra-protein xl	aleitner_D1911_142.c.04366.04366.4_aleitner_D1911_142.c.04292.04292.4	438	431	7	1991.07	498.776	4	-1	0.21	0	25.99
VQAAKLLGSMEQVSSHFLEQTLDK-KISNNITLR-a5-b1	pr|PROT01|INTS4_fl	pr|PROT01|INTS4_fl	intra-protein xl	aleitner_D1911_140.c.19981.19981.4_aleitner_D1911_140.c.19807.19807.4	311	444	133	3854.06	964.523	4	-0.6	0.21	0	25.82
ERDFLKK-KTFVQR-a6-b1	pr|PROT03|INTS11_fl	pr|PROT03|INTS11_fl	intra-protein xl	aleitner_D1911_142.c.02807.02807.4_aleitner_D1911_142.c.02804.02804.4	235	304	69	1850.04	463.517	4	-1.8	0.28	0	25.76
AKELYSSGEFSSGR-KWGDDAPK-a2-b1	pr|PROT01|INTS4_fl	pr|PROT01|INTS4_fl	intra-protein xl	aleitner_D1911_142.c.07269.07269.3_aleitner_D1911_142.c.07271.07271.3	347	360	13	2570.23	857.75	3	-1.2	0.37	0	25.55
QKIEQELR-QKIEQELR-a2-b2	pr|PROT03|INTS11_fl	pr|PROT03|INTS11_fl	intra-protein xl	aleitner_D1911_142.c.04217.04217.4_aleitner_D1911_142.c.04183.04183.4	438	438	0	2223.22	556.812	4	-1.7	0.16	0	25.52
ZGPSDPGPK-KTFVQR-a1-b1	pr|PROT03|INTS11_fl	pr|PROT03|INTS11_fl	intra-protein xl	aleitner_D1911_144.c.02662.02662.3_aleitner_D1911_144.c.02596.02596.3	1	304	303	1668.88	557.302	3	-1.1	0.35	0	25.3
ZGPHMLEGPVSLLSLWSNR-KHQEFAGR-a1-b1	pr|PROT04|INTS13_CMBM_649-694	pr|PROT04|INTS13_CMBM_649-694	intra-protein xl	aleitner_D1911_140.c.15862.15862.4_aleitner_D1911_140.c.15870.15870.4	1	26	25	3101.58	776.404	4	-1	0.35	0.46	25.25
ZGPSDPGPK-KEQETALR-a1-b1	pr|PROT03|INTS11_fl	pr|PROT03|INTS11_fl	intra-protein xl	aleitner_D1911_142.c.01642.01642.3_aleitner_D1911_142.c.01621.01621.3	1	534	533	1864.95	622.659	3	-0.5	0.32	0	25.15
KPVEAESVEGVVR-KISNNITLR-a1-b1	pr|PROT01|INTS4_fl	pr|PROT01|INTS4_fl	intra-protein xl	aleitner_D1911_142.c.06555.06555.3_aleitner_D1911_142.c.06502.06502.3	69	444	375	2593.44	865.488	3	-1.5	0.33	0	25.14
KEQETALR-QKIEQELR-a1-b2	pr|PROT03|INTS11_fl	pr|PROT03|INTS11_fl	intra-protein xl	aleitner_D1911_142.c.02771.02771.4_aleitner_D1911_142.c.02703.02703.4	534	438	96	2154.16	539.548	4	-1	0.14	0	25.04
LVSSEQALKELGLAEHQLR-QKIEQELR-a9-b2	pr|PROT03|INTS11_fl	pr|PROT03|INTS11_fl	intra-protein xl	aleitner_D1911_140.c.10624.10624.5_aleitner_D1911_140.c.10600.10600.5	512	438	74	3300.8	661.169	5	-0.1	0.13	0	24.74
LVDVACKHLTDTSHGVR-TAAIKAMLQLHER-a7-b5	pr|PROT01|INTS4_fl	pr|PROT01|INTS4_fl	intra-protein xl	aleitner_D1911_140.c.06670.06670.6_aleitner_D1911_140.c.06615.06615.6	164	224	60	3525.85	588.649	6	-1.5	0.34	0.61	24.72
KLEMEGR-KLEXEGR-a1-b1	pr|PROT03|INTS11_fl	pr|PROT03|INTS11_fl	intra-protein xl	aleitner_D1911_142.c.01619.01619.4_aleitner_D1911_142.c.01567.01567.4	381	381	0	1876.94	470.242	4	-0.8	0.22	0	24.68
LVSSEQALKELGLAEHQLR-GGKVLIPVFALGR-a9-b3	pr|PROT03|INTS11_fl	pr|PROT03|INTS11_fl	intra-protein xl	aleitner_D1911_140.c.18103.18103.5_aleitner_D1911_140.c.18008.18008.5	512	246	266	3584.04	717.816	5	-0.7	0.26	0.8	24.43
QKIEQELR-KLEMEGR-a2-b1	pr|PROT03|INTS11_fl	pr|PROT03|INTS11_fl	intra-protein xl	aleitner_D1911_144.c.03528.03528.3_aleitner_D1911_144.c.03454.03454.3	438	381	57	2042.08	681.702	3	-0.9	0.23	0	24.35
LLHGTLIMKDSNFR-KLEMEGR-a9-b1	pr|PROT03|INTS11_fl	pr|PROT03|INTS11_fl	intra-protein xl	aleitner_D1911_142.c.07961.07961.4_aleitner_D1911_142.c.07911.07911.4	498	381	117	2643.38	661.853	4	-1.9	0.29	0	24.05
ERDFLKK-KLEMEGR-a6-b1	pr|PROT03|INTS11_fl	pr|PROT03|INTS11_fl	intra-protein xl	aleitner_D1911_140.c.02194.02194.4_aleitner_D1911_140.c.02176.02176.4	235	381	146	1934.03	484.515	4	-0.3	0.17	0	23.84
LHQTIYNQACKLLSDDYEQVR-DVQKIIGDYFSDQDPR-a11-b4	pr|PROT01|INTS4_fl	pr|PROT01|INTS4_fl	intra-protein xl	aleitner_D1911_142.c.20321.20321.5_aleitner_D1911_142.c.19899.19899.5	246	205	41	4626.23	926.254	5	-0.5	0.26	0	23.84
QKIEQELR-KTFVQR-a2-b1	pr|PROT03|INTS11_fl	pr|PROT03|INTS11_fl	intra-protein xl	aleitner_D1911_142.c.03062.03062.3_aleitner_D1911_142.c.03039.03039.3	438	304	134	1958.09	653.705	3	-1.7	0.18	0	23.52
ZGPHXLEGPVSLLSLWSNR-KHQEFAGR-a1-b1	pr|PROT04|INTS13_CMBM_649-694	pr|PROT04|INTS13_CMBM_649-694	intra-protein xl	aleitner_D1911_140.c.12986.12986.5_aleitner_D1911_140.c.12962.12962.5	1	26	25	3117.58	624.524	5	-0.1	0.24	0.55	23.25
LVSSEQALKELGLAEHQLR-KTFVQR-a9-b1	pr|PROT03|INTS11_fl	pr|PROT03|INTS11_fl	intra-protein xl	aleitner_D1911_140.c.10033.10033.5_aleitner_D1911_140.c.09877.09877.5	512	304	208	3035.68	608.143	5	-0.7	0.14	0	22.97
LVDVACKHLTDTSHGVR-ILLEHYYKENDPSVR-a7-b8	pr|PROT01|INTS4_fl	pr|PROT01|INTS4_fl	intra-protein xl	aleitner_D1911_140.c.05551.05551.6_aleitner_D1911_140.c.05456.05456.6	164	89	75	3919.99	654.339	6	-0.4	0.16	0.7	22.89
LVSSEQALKELGLAEHQLR-LLHGTLIXKDSNFR-a9-b9	pr|PROT03|INTS11_fl	pr|PROT03|INTS11_fl	intra-protein xl	aleitner_D1911_140.c.11638.11638.6_aleitner_D1911_140.c.11732.11732.6	512	498	14	3918.1	654.024	6	-1.8	0.28	0.59	22.39
LSNLPGWSLKDGNAFLDK-LLPSPLKDAVEVSTWR-a10-b7	pr|PROT02|INTS9_fl	pr|PROT02|INTS9_fl	intra-protein xl	aleitner_D1911_140.c.21885.21885.5_aleitner_D1911_140.c.21829.21829.5	58	170	112	3922.08	785.424	5	-1.7	0.21	0.63	22.36
KWAGNEK-IAVDKK-a1-b5	pr|PROT03|INTS11_fl	pr|PROT03|INTS11_fl	intra-protein xl	aleitner_D1911_144.c.01628.01628.3_aleitner_D1911_144.c.01526.01526.3	351	126	225	1641.91	548.31	3	-1.6	0.41	0	22.26
NMFEFKHIKAFDR-ERDFLKK-a6-b6	pr|PROT03|INTS11_fl	pr|PROT03|INTS11_fl	intra-protein xl	aleitner_D1911_142.c.13463.13463.5_aleitner_D1911_142.c.12110.12110.5	315	235	80	2754.43	551.894	5	-1.1	0.47	0.56	22.25
NMVIXPGYCVQGTVGHKILSGQR-KLEXEGR-a17-b1	pr|PROT03|INTS11_fl	pr|PROT03|INTS11_fl	intra-protein xl	aleitner_D1911_140.c.06640.06640.5_aleitner_D1911_140.c.06588.06588.5	374	381	7	3575.77	716.162	5	-1	0.14	0.87	21.71
LVDVACKHLTDTSHGVR-DVQKIIGDYFSDQDPR-a7-b4	pr|PROT01|INTS4_fl	pr|PROT01|INTS4_fl	intra-protein xl	aleitner_D1911_140.c.10873.10873.5_aleitner_D1911_140.c.11292.11292.5	164	205	41	3939.94	788.995	5	-1.5	0.3	0	21.63
ZGPSDPGPK-KLEMEGR-a1-b1	pr|PROT03|INTS11_fl	pr|PROT03|INTS11_fl	intra-protein xl	aleitner_D1911_142.c.02845.02845.3_aleitner_D1911_142.c.02821.02821.3	1	381	380	1752.87	585.297	3	-2	0.4	0	21.56
NMVIXPGYCVQGTVGHKILSGQR-KLEMEGR-a17-b1	pr|PROT03|INTS11_fl	pr|PROT03|INTS11_fl	intra-protein xl	aleitner_D1911_142.c.09574.09574.5_aleitner_D1911_142.c.09573.09573.5	374	381	7	3559.77	712.962	5	-1.2	0.14	0.82	21.51
GLKLHQTIYNQACK-SVTKDAEGLAAR-a3-b4	pr|PROT01|INTS4_fl	pr|PROT01|INTS4_fl	intra-protein xl	aleitner_D1911_140.c.03573.03573.4_aleitner_D1911_140.c.03542.03542.4	235	193	42	3027.58	757.903	4	-0.4	0.21	0	21.24
CLQLLGNLGSLEKSVTK-DVQKIIGDYFSDQDPR-a13-b4	pr|PROT01|INTS4_fl	pr|PROT01|INTS4_fl	intra-protein xl	aleitner_D1911_140.c.21992.21992.4_aleitner_D1911_140.c.21997.21997.4	189	205	16	3891.99	974.007	4	0.6	0.26	0	21.1
LVSSEQALKELGLAEHQLR-KLEMEGR-a9-b1	pr|PROT03|INTS11_fl	pr|PROT03|INTS11_fl	intra-protein xl	aleitner_D1911_142.c.12291.12291.5_aleitner_D1911_142.c.12260.12260.5	512	381	131	3119.66	624.94	5	-0.8	0.11	0	20.84
DGNAFLDKELK-VPKAQSASLWK-a8-b3	pr|PROT02|INTS9_fl	pr|PROT02|INTS9_fl	intra-protein xl	aleitner_D1911_142.c.12121.12121.3_aleitner_D1911_142.c.12100.12100.3	66	149	83	2600.38	867.802	3	-1.4	0.26	0	20.78
GIMQLVGQAEPESVLLVHGEAKK-QKIEQELR-a22-b2	pr|PROT03|INTS11_fl	pr|PROT03|INTS11_fl	intra-protein xl	aleitner_D1911_140.c.12297.12297.5_aleitner_D1911_140.c.12245.12245.5	430	438	8	3612.95	723.598	5	-1.2	0.11	0.82	20.73
VPIYFSTGLTEKANHYYK-HIKAFDR-a12-b3	pr|PROT03|INTS11_fl	pr|PROT03|INTS11_fl	intra-protein xl	aleitner_D1911_140.c.08861.08861.5_aleitner_D1911_140.c.08856.08856.5	286	318	32	3153.62	631.733	5	-1.2	0.12	0	20.38
AELYQHLKEENG-AELYQHLKEENG-a8-b8	pr|PROT04|INTS13_CMBM_649-694	pr|PROT04|INTS13_CMBM_649-694	intra-protein xl	aleitner_D1911_140.c.07923.07923.4_aleitner_D1911_140.c.07836.07836.4	48	48	0	2997.43	750.366	4	-1.3	0.13	0	19.98
KLVSSAVSPSIIPQEDPSQQFLQQSLER-KPVEAESVEGVVR-a1-b1	pr|PROT01|INTS4_fl	pr|PROT01|INTS4_fl	intra-protein xl	aleitner_D1911_140.c.14760.14760.4_aleitner_D1911_140.c.14690.14690.4	600	69	531	4646.44	1162.62	4	-0.3	0.14	0.32	19.33
KLVSSAVSPSIIPQEDPSQQFLQQSLER-CLKFLGSR-a1-b3	pr|PROT01|INTS4_fl	pr|PROT01|INTS4_fl	intra-protein xl	aleitner_D1911_144.c.15864.15864.4_aleitner_D1911_144.c.15828.15828.4	600	515	85	4228.22	1058.06	4	-0.6	0.1	0.45	18.29
VQAAKLLGSXEQVSSHFLEQTLDK-KISNNITLR-a5-b1	pr|PROT01|INTS4_fl	pr|PROT01|INTS4_fl	intra-protein xl	aleitner_D1911_140.c.12028.12028.4_aleitner_D1911_140.c.12058.12058.4	311	444	133	3870.06	968.523	4	0.8	0.12	0	18.12
LHQTIYNQACKLLSDDYEQVR-LVDDAFGKICHMVSDGSWVVR-a11-b8	pr|PROT01|INTS4_fl	pr|PROT01|INTS4_fl	intra-protein xl	aleitner_D1911_140.c.19882.19882.5_aleitner_D1911_140.c.19742.19742.5	246	293	47	5121.48	1025.3	5	0.6	0.22	0	17.29
LVSSEQALKELGLAEHQLR-VYSHLKSVLK-a9-b6	pr|PROT03|INTS11_fl	pr|PROT03|INTS11_fl	intra-protein xl	aleitner_D1911_140.c.10277.10277.5_aleitner_D1911_140.c.10433.10433.5	512	547	35	3430.92	687.191	5	-1	0.11	0	17.21
DVQKIIGDYFSDQDPR-AKELYSSGEFSSGR-a4-b2	pr|PROT01|INTS4_fl	pr|PROT01|INTS4_fl	intra-protein xl	aleitner_D1911_140.c.15502.15502.4_aleitner_D1911_140.c.15377.15377.4	205	347	142	3549.68	888.427	4	-3.8	0.14	0	16.98

## Sheet: DSS high-resolution MS2
Id	Protein1	Protein2	XLType	Spectrum	AbsPos1	AbsPos2	deltaAA	Mr	Mz	z	Error_rel[ppm]	TIC	deltaS	ld-Score
QKIEQELR-KLMSDLR-a2-b1	pr|PROT03|INTS11_fl	pr|PROT01|INTS4_fl	inter-protein xl	aleitner_D1911_141.c.03896.03896.4_aleitner_D1911_141.c.03767.03767.4	438	331		2042.12	511.537	4	-1.1	0.41	0	40.55
TAAIKAMLQLHER-KTFVQR-a5-b1	pr|PROT01|INTS4_fl	pr|PROT03|INTS11_fl	inter-protein xl	aleitner_D1911_141.c.05705.05705.4_aleitner_D1911_141.c.05714.05714.4	224	304		2396.33	600.091	4	-1.5	0.42	0	39.95
KTFVQR-NKDIQR-a1-b2	pr|PROT03|INTS11_fl	pr|PROT02|INTS9_fl	inter-protein xl	aleitner_D1911_143.c.01416.01416.3_aleitner_D1911_143.c.01377.01377.3	304	159		1687.94	563.653	3	-0.6	0.43	0	39.09
KPVEAESVEGVVR-KEQETALR-a1-b1	pr|PROT01|INTS4_fl	pr|PROT03|INTS11_fl	inter-protein xl	aleitner_D1911_143.c.03800.03800.3_aleitner_D1911_143.c.03715.03715.3	69	534		2509.34	837.454	3	-0.2	0.55	0	38.58
RAEVLALPFKR-KEQETALR-a10-b1	pr|PROT02|INTS9_fl	pr|PROT03|INTS11_fl	inter-protein xl	aleitner_D1911_143.c.05899.05899.5_aleitner_D1911_143.c.05850.05850.5	510	534		2410.36	483.081	5	-2.1	0.44	0	38.58
RAEVLALPFKR-KLEMEGR-a10-b1	pr|PROT02|INTS9_fl	pr|PROT03|INTS11_fl	inter-protein xl	aleitner_D1911_141.c.05741.05741.4_aleitner_D1911_141.c.05694.05694.4	510	381		2298.29	575.579	4	-1.1	0.39	0	38.45
LLHGTLIMKDSNFR-RAEVLALPFKR-a9-b10	pr|PROT03|INTS11_fl	pr|PROT02|INTS9_fl	inter-protein xl	aleitner_D1911_141.c.08678.08678.5_aleitner_D1911_141.c.08602.08602.5	498	510		3080.73	617.154	5	-0.8	0.34	0	38.45
ILLEHYYKENDPSVR-NKDIQR-a8-b2	pr|PROT01|INTS4_fl	pr|PROT02|INTS9_fl	inter-protein xl	aleitner_D1911_143.c.04556.04556.4_aleitner_D1911_143.c.04461.04461.4	89	159		2785.44	697.368	4	-0.1	0.4	0	38.22
LRDLVLKFLQK-ZGPSDPGPK-a7-b1	pr|PROT02|INTS9_fl	pr|PROT03|INTS11_fl	inter-protein xl	aleitner_D1911_143.c.11225.11225.3_aleitner_D1911_143.c.11224.11224.3	653	1		2263.29	755.438	3	-0.9	0.45	0	38.22
LVSSEQALKELGLAEHQLR-RAEVLALPFKR-a9-b10	pr|PROT03|INTS11_fl	pr|PROT02|INTS9_fl	inter-protein xl	aleitner_D1911_145.c.12049.12049.5_aleitner_D1911_145.c.12008.12008.5	512	510		3557	712.409	5	-1.7	0.22	0	38.14
ILLEHYYKENDPSVR-KEQETALR-a8-b1	pr|PROT01|INTS4_fl	pr|PROT03|INTS11_fl	inter-protein xl	aleitner_D1911_141.c.03966.03966.4_aleitner_D1911_141.c.04037.04037.4	89	534		2986.54	747.643	4	0	0.36	0	38.08
AKELYSSGEFSSGR-KLEXEGR-a2-b1	pr|PROT01|INTS4_fl	pr|PROT03|INTS11_fl	inter-protein xl	aleitner_D1911_141.c.02959.02959.3_aleitner_D1911_141.c.02929.02929.3	347	381		2532.21	845.079	3	-1.5	0.6	0	38.08
AKELYSSGEFSSGR-KLEMEGR-a2-b1	pr|PROT01|INTS4_fl	pr|PROT03|INTS11_fl	inter-protein xl	aleitner_D1911_143.c.05541.05541.3_aleitner_D1911_143.c.05479.05479.3	347	381		2516.22	839.747	3	-1.8	0.54	0	37.88
RAEVLALPFKR-QKIEQELR-a10-b2	pr|PROT02|INTS9_fl	pr|PROT03|INTS11_fl	inter-protein xl	aleitner_D1911_141.c.05876.05876.4_aleitner_D1911_141.c.05882.05882.4	510	438		2479.42	620.864	4	-1.9	0.22	0	37.84
AKELYSSGEFSSGR-QKIEQELR-a2-b2	pr|PROT01|INTS4_fl	pr|PROT03|INTS11_fl	inter-protein xl	aleitner_D1911_145.c.05473.05473.3_aleitner_D1911_145.c.05428.05428.3	347	438		2697.36	900.129	3	0.4	0.3	0	37.76
LVDVACKHLTDTSHGVR-KEQETALR-a7-b1	pr|PROT01|INTS4_fl	pr|PROT03|INTS11_fl	inter-protein xl	aleitner_D1911_143.c.03030.03030.5_aleitner_D1911_143.c.03018.03018.5	164	534		3018.55	604.718	5	-1.9	0.25	0	37.73
LLPSPLKDAVEVSTWR-KPVEAESVEGVVR-a7-b1	pr|PROT02|INTS9_fl	pr|PROT01|INTS4_fl	inter-protein xl	aleitner_D1911_141.c.11990.11990.4_aleitner_D1911_141.c.12229.12229.4	170	69		3345.82	837.462	4	-0.7	0.32	0	37.48
LLHGTLIXKDSNFR-RAEVLALPFKR-a9-b10	pr|PROT03|INTS11_fl	pr|PROT02|INTS9_fl	inter-protein xl	aleitner_D1911_141.c.07675.07675.5_aleitner_D1911_141.c.07649.07649.5	498	510		3096.72	620.352	5	-1.8	0.31	0	37.44
LLHGTLIMKDSNFR-AEVLALPFKR-a9-b9	pr|PROT03|INTS11_fl	pr|PROT02|INTS9_fl	inter-protein xl	aleitner_D1911_145.c.11365.11365.5_aleitner_D1911_145.c.11364.11364.5	498	510		2924.63	585.934	5	0.5	0.27	0	37.07
AELYQHLKEENG-KLEMEGR-a8-b1	pr|PROT04|INTS13_CMBM_649-694	pr|PROT03|INTS11_fl	inter-protein xl	aleitner_D1911_143.c.05961.05961.4_aleitner_D1911_143.c.05828.05828.4	48	381		2429.19	608.305	4	-1	0.28	0	36.71
LKHYPSIHGDFSNDFR-VYIMPKPAR-a2-b6	pr|PROT02|INTS9_fl	pr|PROT01|INTS4_fl	inter-protein xl	aleitner_D1911_141.c.06069.06069.4_aleitner_D1911_141.c.06114.06114.4	374	966		3143.6	786.909	4	0.7	0.21	0	36.68
QKIEQELR-KLXSDLR-a2-b1	pr|PROT03|INTS11_fl	pr|PROT01|INTS4_fl	inter-protein xl	aleitner_D1911_143.c.03148.03148.4_aleitner_D1911_143.c.03121.03121.4	438	331		2058.11	515.536	4	-0.8	0.31	0	36.45
KLMSDLRR-QKIEQELR-a1-b2	pr|PROT01|INTS4_fl	pr|PROT03|INTS11_fl	inter-protein xl	aleitner_D1911_143.c.03424.03424.3_aleitner_D1911_143.c.03387.03387.3	331	438		2198.22	733.747	3	-0.9	0.11	0	36.03
LVSSEQALKELGLAEHQLR-KHQEFAGR-a9-b1	pr|PROT03|INTS11_fl	pr|PROT04|INTS13_CMBM_649-694	inter-protein xl	aleitner_D1911_141.c.06648.06648.4_aleitner_D1911_141.c.06675.06675.4	512	26		3229.72	808.438	4	0.2	0.32	0	35.9
AKELYSSGEFSSGRK-QKIEQELR-a2-b2	pr|PROT01|INTS4_fl	pr|PROT03|INTS11_fl	inter-protein xl	aleitner_D1911_141.c.03067.03067.4_aleitner_D1911_141.c.03039.03039.4	347	438		2825.45	707.371	4	-1	0.24	0	35.83
AELYQHLKEENG-KTFVQR-a8-b1	pr|PROT04|INTS13_CMBM_649-694	pr|PROT03|INTS11_fl	inter-protein xl	aleitner_D1911_143.c.05544.05544.4_aleitner_D1911_143.c.05477.05477.4	48	304		2345.2	587.308	4	-0.7	0.28	0	35.8
KLVSSAVSPSIIPQEDPSQQFLQQSLER-KTFVQR-a1-b1	pr|PROT01|INTS4_fl	pr|PROT03|INTS11_fl	inter-protein xl	aleitner_D1911_141.c.11165.11165.4_aleitner_D1911_141.c.11112.11112.4	600	304		4026.14	1007.54	4	0.5	0.3	0	35.8
LLPSPLKDAVEVSTWR-KTFVQR-a7-b1	pr|PROT02|INTS9_fl	pr|PROT03|INTS11_fl	inter-protein xl	aleitner_D1911_143.c.12830.12830.4_aleitner_D1911_143.c.12744.12744.4	170	304		2725.51	682.387	4	-0.7	0.36	0	35.7
LVSSEQALKELGLAEHQLR-AEVLALPFKR-a9-b9	pr|PROT03|INTS11_fl	pr|PROT02|INTS9_fl	inter-protein xl	aleitner_D1911_143.c.14429.14429.3_aleitner_D1911_143.c.14379.14379.3	512	510		3400.91	1134.64	3	-0.4	0.29	0	35.59
LKHYPSIHGDFSNDFR-VYIXPKPAR-a2-b6	pr|PROT02|INTS9_fl	pr|PROT01|INTS4_fl	inter-protein xl	aleitner_D1911_141.c.05021.05021.5_aleitner_D1911_141.c.05040.05040.5	374	966		3159.59	632.927	5	-0.6	0.23	0	35.46
LVSSEQALKELGLAEHQLR-AEVLALPFKRR-a9-b9	pr|PROT03|INTS11_fl	pr|PROT02|INTS9_fl	inter-protein xl	aleitner_D1911_141.c.11257.11257.4_aleitner_D1911_141.c.11087.11087.4	512	510		3557.01	890.259	4	-1.3	0.27	0	34.84
DVQKIIGDYFSDQDPR-EMAQGLLPEAKKPR-a4-b11	pr|PROT01|INTS4_fl	pr|PROT03|INTS11_fl	inter-protein xl	aleitner_D1911_141.c.11050.11050.4_aleitner_D1911_141.c.10979.10979.4	205	486		3599.82	900.964	4	-1.2	0.26	0	34.36
AELYQHLKEENG-KEQETALR-a8-b1	pr|PROT04|INTS13_CMBM_649-694	pr|PROT03|INTS11_fl	inter-protein xl	aleitner_D1911_143.c.04389.04389.4_aleitner_D1911_143.c.04341.04341.4	48	534		2541.27	636.326	4	-0.2	0.27	0	34.01
LSNLPGWSLKDGNAFLDK-KEQETALR-a10-b1	pr|PROT02|INTS9_fl	pr|PROT03|INTS11_fl	inter-protein xl	aleitner_D1911_143.c.11385.11385.4_aleitner_D1911_143.c.11352.11352.4	58	534		3085.6	772.407	4	-3.3	0.2	0	33.63
KLVSSAVSPSIIPQEDPSQQFLQQSLER-KEQETALR-a1-b1	pr|PROT01|INTS4_fl	pr|PROT03|INTS11_fl	inter-protein xl	aleitner_D1911_141.c.10674.10674.4_aleitner_D1911_141.c.10635.10635.4	600	534		4222.22	1056.56	4	2.1	0.37	0	33.42
AKELYSSGEFSSGR-KEQETALR-a2-b1	pr|PROT01|INTS4_fl	pr|PROT03|INTS11_fl	inter-protein xl	aleitner_D1911_143.c.03978.03978.4_aleitner_D1911_143.c.03973.03973.4	347	534		2628.3	658.082	4	-2.8	0.42	0	33.11
LLPSPLKDAVEVSTWR-KLEMEGR-a7-b1	pr|PROT02|INTS9_fl	pr|PROT03|INTS11_fl	inter-protein xl	aleitner_D1911_141.c.11647.11647.4_aleitner_D1911_141.c.11604.11604.4	170	381		2809.5	703.384	4	-0.3	0.35	0	32.89
LVSSEQALKELGLAEHQLR-AELYQHLKEENG-a9-b8	pr|PROT03|INTS11_fl	pr|PROT04|INTS13_CMBM_649-694	inter-protein xl	aleitner_D1911_145.c.11093.11093.4_aleitner_D1911_145.c.10999.10999.4	512	48		3687.91	922.986	4	0.9	0.14	0	32.44
GGKVLIPVFALGR-RAEVLALPFKR-a3-b10	pr|PROT03|INTS11_fl	pr|PROT02|INTS9_fl	inter-protein xl	aleitner_D1911_141.c.13188.13188.4_aleitner_D1911_141.c.13168.13168.4	246	510		2762.66	691.674	4	-1.9	0.41	0	32.43
DVQKIIGDYFSDQDPR-EXAQGLLPEAKKPR-a4-b11	pr|PROT01|INTS4_fl	pr|PROT03|INTS11_fl	inter-protein xl	aleitner_D1911_141.c.10123.10123.4_aleitner_D1911_141.c.10109.10109.4	205	486		3615.82	904.963	4	-0.9	0.21	0	31.68
CYTMQEVNSALSKIQLVGYSQK-TAAIKAMLQLHER-a13-b5	pr|PROT02|INTS9_fl	pr|PROT01|INTS4_fl	inter-protein xl	aleitner_D1911_141.c.15332.15332.3_aleitner_D1911_141.c.15221.15221.3	193	224		4165.14	1389.39	3	1.4	0.17	0	31.18
VQVLYPDGQAQMIHPKPADFR-VPKAQSASLWK-a16-b3	pr|PROT01|INTS4_fl	pr|PROT02|INTS9_fl	inter-protein xl	aleitner_D1911_141.c.07781.07781.5_aleitner_D1911_141.c.07746.07746.5	885	149		3760.97	753.202	5	-1.6	0.14	0	28.24
KLEXEGR-KTFVQR-a1-b1	pr|PROT03|INTS11_fl	pr|PROT03|INTS11_fl	intra-protein xl	aleitner_D1911_143.c.01318.01318.4_aleitner_D1911_143.c.01262.01262.4	381	304	77	1792.95	449.245	4	-1.7	0.35	0	39.47
KEQETALR-KTFVQR-a1-b1	pr|PROT03|INTS11_fl	pr|PROT03|INTS11_fl	intra-protein xl	aleitner_D1911_141.c.01569.01569.3_aleitner_D1911_141.c.01533.01533.3	534	304	230	1889.04	630.687	3	-0.4	0.49	0	39.4
KPVEAESVEGVVR-KISNNITLR-a1-b1	pr|PROT01|INTS4_fl	pr|PROT01|INTS4_fl	intra-protein xl	aleitner_D1911_141.c.04620.04620.4_aleitner_D1911_141.c.04600.04600.4	69	444	375	2593.44	649.368	4	-1.9	0.4	0	38.99
KPVEAESVEGVVR-SVTKDAEGLAAR-a1-b4	pr|PROT01|INTS4_fl	pr|PROT01|INTS4_fl	intra-protein xl	aleitner_D1911_141.c.04624.04624.3_aleitner_D1911_141.c.04593.04593.3	69	193	124	2752.46	918.495	3	0	0.54	0	38.99
ERDFLKK-KTFVQR-a6-b1	pr|PROT03|INTS11_fl	pr|PROT03|INTS11_fl	intra-protein xl	aleitner_D1911_143.c.02770.02770.4_aleitner_D1911_143.c.02692.02692.4	235	304	69	1850.04	463.517	4	-2	0.29	0	38.86
ILLEHYYKENDPSVR-KPVEAESVEGVVR-a8-b1	pr|PROT01|INTS4_fl	pr|PROT01|INTS4_fl	intra-protein xl	aleitner_D1911_143.c.07340.07340.4_aleitner_D1911_143.c.07551.07551.4	89	69	20	3410.77	853.699	4	-1.9	0.39	0.68	38.85
KLEMEGR-KWAGNEK-a1-b1	pr|PROT03|INTS11_fl	pr|PROT03|INTS11_fl	intra-protein xl	aleitner_D1911_143.c.02287.02287.3_aleitner_D1911_143.c.02212.02212.3	381	351	30	1830.93	611.317	3	-1.4	0.38	0	38.79
VPKAQSASLWK-NKDIQR-a3-b2	pr|PROT02|INTS9_fl	pr|PROT02|INTS9_fl	intra-protein xl	aleitner_D1911_141.c.02681.02681.3_aleitner_D1911_141.c.02682.02682.3	149	159	10	2124.17	709.064	3	-0.6	0.41	0	38.75
KEQETALR-QKIEQELR-a1-b2	pr|PROT03|INTS11_fl	pr|PROT03|INTS11_fl	intra-protein xl	aleitner_D1911_143.c.02624.02624.3_aleitner_D1911_143.c.02605.02605.3	534	438	96	2154.16	719.061	3	-2.3	0.27	0	38.69
KPVEAESVEGVVR-LKIASLLGLLSK-a1-b2	pr|PROT01|INTS4_fl	pr|PROT01|INTS4_fl	intra-protein xl	aleitner_D1911_141.c.14386.14386.4_aleitner_D1911_141.c.14374.14374.4	69	98	29	2790.64	698.669	4	-1	0.46	0	38.57
LVSSEQALKELGLAEHQLR-KEQETALR-a9-b1	pr|PROT03|INTS11_fl	pr|PROT03|INTS11_fl	intra-protein xl	aleitner_D1911_145.c.09019.09019.5_aleitner_D1911_145.c.09186.09186.5	512	534	22	3231.75	647.357	5	0	0.22	0	38.54
AKELYSSGEFSSGR-KLXSDLR-a2-b1	pr|PROT01|INTS4_fl	pr|PROT01|INTS4_fl	intra-protein xl	aleitner_D1911_143.c.05158.05158.3_aleitner_D1911_143.c.05059.05059.3	347	331	16	2532.26	845.093	3	1	0.62	0	38.51
KLEMEGR-KLEXEGR-a1-b1	pr|PROT03|INTS11_fl	pr|PROT03|INTS11_fl	intra-protein xl	aleitner_D1911_143.c.01582.01582.4_aleitner_D1911_143.c.01502.01502.4	381	381	0	1876.94	470.242	4	-0.7	0.32	0	38.5
DGNAFLDKELK-VPKAQSASLWK-a8-b3	pr|PROT02|INTS9_fl	pr|PROT02|INTS9_fl	intra-protein xl	aleitner_D1911_143.c.10322.10322.3_aleitner_D1911_143.c.10297.10297.3	66	149	83	2600.39	867.805	3	2.2	0.25	0	38.2
ZGPSDPGPK-KLEMEGR-a1-b1	pr|PROT03|INTS11_fl	pr|PROT03|INTS11_fl	intra-protein xl	aleitner_D1911_143.c.02805.02805.3_aleitner_D1911_143.c.02738.02738.3	1	381	380	1752.87	585.297	3	-2.7	0.57	0	38.2
LLHGTLIMKDSNFR-ZGPSDPGPK-a9-b1	pr|PROT03|INTS11_fl	pr|PROT03|INTS11_fl	intra-protein xl	aleitner_D1911_145.c.06464.06464.3_aleitner_D1911_145.c.06440.06440.3	498	1	497	2535.31	846.113	3	-0.4	0.38	0	37.94
DVQKIIGDYFSDQDPR-SVTKDAEGLAAR-a4-b4	pr|PROT01|INTS4_fl	pr|PROT01|INTS4_fl	intra-protein xl	aleitner_D1911_145.c.12122.12122.3_aleitner_D1911_145.c.12072.12072.3	205	193	12	3249.62	1084.21	3	1.4	0.41	0	37.88
LVDVACKHLTDTSHGVR-SVTKDAEGLAAR-a7-b4	pr|PROT01|INTS4_fl	pr|PROT01|INTS4_fl	intra-protein xl	aleitner_D1911_141.c.03136.03136.4_aleitner_D1911_141.c.03132.03132.4	164	193	29	3261.68	816.428	4	0.6	0.31	0	37.87
KLEMEGR-KTFVQR-a1-b1	pr|PROT03|INTS11_fl	pr|PROT03|INTS11_fl	intra-protein xl	aleitner_D1911_143.c.02811.02811.3_aleitner_D1911_143.c.02760.02760.3	381	304	77	1776.95	593.326	3	-1.1	0.36	0	37.84
KPVEAESVEGVVR-TAAIKAMLQLHER-a1-b5	pr|PROT01|INTS4_fl	pr|PROT01|INTS4_fl	intra-protein xl	aleitner_D1911_143.c.08732.08732.4_aleitner_D1911_143.c.08712.08712.4	69	224	155	3016.63	755.166	4	-1.6	0.38	0	37.83
LVSSEQALKELGLAEHQLR-KLEMEGR-a9-b1	pr|PROT03|INTS11_fl	pr|PROT03|INTS11_fl	intra-protein xl	aleitner_D1911_143.c.10438.10438.5_aleitner_D1911_143.c.10479.10479.5	512	381	131	3119.66	624.939	5	-2.3	0.22	0	37.73
VYSHLKSVLK-KEQETALR-a6-b1	pr|PROT03|INTS11_fl	pr|PROT03|INTS11_fl	intra-protein xl	aleitner_D1911_143.c.03175.03175.3_aleitner_D1911_143.c.03133.03133.3	547	534	13	2284.28	762.434	3	-0.3	0.36	0	37.73
GGKVLIPVFALGR-KLEMEGR-a3-b1	pr|PROT03|INTS11_fl	pr|PROT03|INTS11_fl	intra-protein xl	aleitner_D1911_145.c.11285.11285.3_aleitner_D1911_145.c.11250.11250.3	246	381	135	2325.32	776.116	3	0.2	0.59	0	37.48
LVDVACKHLTDTSHGVR-KPVEAESVEGVVR-a7-b1	pr|PROT01|INTS4_fl	pr|PROT01|INTS4_fl	intra-protein xl	aleitner_D1911_141.c.04468.04468.4_aleitner_D1911_141.c.04105.04105.4	164	69	95	3442.78	861.702	4	-2.8	0.4	0	37.47
LLHGTLIMKDSNFR-KLEXEGR-a9-b1	pr|PROT03|INTS11_fl	pr|PROT03|INTS11_fl	intra-protein xl	aleitner_D1911_141.c.04421.04421.4_aleitner_D1911_141.c.04386.04386.4	498	381	117	2659.38	665.852	4	-2.2	0.37	0	37.33
LLHGTLIMKDSNFR-KEQETALR-a9-b1	pr|PROT03|INTS11_fl	pr|PROT03|INTS11_fl	intra-protein xl	aleitner_D1911_141.c.04664.04664.4_aleitner_D1911_141.c.04669.04669.4	498	534	36	2755.47	689.875	4	-0.7	0.34	0.86	37.28
KPVEAESVEGVVR-LTKPSK-a1-b3	pr|PROT01|INTS4_fl	pr|PROT01|INTS4_fl	intra-protein xl	aleitner_D1911_143.c.03581.03581.3_aleitner_D1911_143.c.03553.03553.3	69	39	30	2208.23	737.086	3	-1.5	0.44	0	37.23
QKIEQELR-KLEMEGR-a2-b1	pr|PROT03|INTS11_fl	pr|PROT03|INTS11_fl	intra-protein xl	aleitner_D1911_143.c.03373.03373.3_aleitner_D1911_143.c.03364.03364.3	438	381	57	2042.08	681.7	3	-3.3	0.26	0	37.23
LLHGTLIMKDSNFR-KTFVQR-a9-b1	pr|PROT03|INTS11_fl	pr|PROT03|INTS11_fl	intra-protein xl	aleitner_D1911_143.c.06559.06559.4_aleitner_D1911_143.c.06522.06522.4	498	304	194	2559.4	640.857	4	-1.5	0.35	0	37.22
NMFEFKHIK-KTFVQR-a6-b1	pr|PROT03|INTS11_fl	pr|PROT03|INTS11_fl	intra-protein xl	aleitner_D1911_141.c.04869.04869.4_aleitner_D1911_141.c.04820.04820.4	315	304	11	2108.12	528.038	4	-0.8	0.26	0	37.2
LVSSEQALKELGLAEHQLR-ZGPSDPGPK-a9-b1	pr|PROT03|INTS11_fl	pr|PROT03|INTS11_fl	intra-protein xl	aleitner_D1911_145.c.10658.10658.4_aleitner_D1911_145.c.10768.10768.4	512	1	511	3011.59	753.906	4	-0.7	0.26	0	37.15
LLHGTLIMKDSNFR-KLEMEGR-a9-b1	pr|PROT03|INTS11_fl	pr|PROT03|INTS11_fl	intra-protein xl	aleitner_D1911_141.c.05634.05634.4_aleitner_D1911_141.c.05613.05613.4	498	381	117	2643.38	661.853	4	-2.7	0.38	0	37.06
ZGPSDPGPK-KTFVQR-a1-b1	pr|PROT03|INTS11_fl	pr|PROT03|INTS11_fl	intra-protein xl	aleitner_D1911_145.c.02522.02522.3_aleitner_D1911_145.c.02476.02476.3	1	304	303	1668.88	557.302	3	0.1	0.53	0	37.05
NKCLQLLGNLGSLEK-SVTKDAEGLAAR-a2-b4	pr|PROT01|INTS4_fl	pr|PROT01|INTS4_fl	intra-protein xl	aleitner_D1911_143.c.11711.11711.4_aleitner_D1911_143.c.11624.11624.4	176	193	17	3040.62	761.163	4	-1.3	0.41	0	36.99
KPVEAESVEGVVR-KPVEAESVEGVVR-a1-b1	pr|PROT01|INTS4_fl	pr|PROT01|INTS4_fl	intra-protein xl	aleitner_D1911_141.c.05245.05245.4_aleitner_D1911_141.c.05241.05241.4	69	69	0	2933.57	734.4	4	-1.2	0.34	0	36.85
QKIEQELR-KMEFLK-a2-b1	pr|PROT03|INTS11_fl	pr|PROT03|INTS11_fl	intra-protein xl	aleitner_D1911_143.c.05762.05762.3_aleitner_D1911_143.c.05685.05685.3	438	431	7	1975.08	659.367	3	-1.3	0.28	0	36.74
CLQLLGNLGSLEKSVTK-DVQKIIGDYFSDQDPR-a13-b4	pr|PROT01|INTS4_fl	pr|PROT01|INTS4_fl	intra-protein xl	aleitner_D1911_141.c.18072.18072.3_aleitner_D1911_141.c.17976.17976.3	189	205	16	3891.98	1298.34	3	-2.2	0.35	0	36.53
KVHETVER-QKIEQELR-a1-b2	pr|PROT03|INTS11_fl	pr|PROT03|INTS11_fl	intra-protein xl	aleitner_D1911_143.c.01032.01032.4_aleitner_D1911_143.c.01023.01023.4	236	438	202	2177.18	545.302	4	-1.4	0.22	0	36.45
LVSSEQALKELGLAEHQLR-LLHGTLIMKDSNFR-a9-b9	pr|PROT03|INTS11_fl	pr|PROT03|INTS11_fl	intra-protein xl	aleitner_D1911_141.c.10492.10492.5_aleitner_D1911_141.c.10996.10996.5	512	498	14	3902.1	781.429	5	-1.2	0.17	0	36.43
LLHGTLIXKDSNFR-ZGPSDPGPK-a9-b1	pr|PROT03|INTS11_fl	pr|PROT03|INTS11_fl	intra-protein xl	aleitner_D1911_141.c.04495.04495.3_aleitner_D1911_141.c.04450.04450.3	498	1	497	2551.31	851.444	3	-0.7	0.18	0	36.4
LVSSEQALKELGLAEHQLR-LLHGTLIXKDSNFR-a9-b9	pr|PROT03|INTS11_fl	pr|PROT03|INTS11_fl	intra-protein xl	aleitner_D1911_141.c.09623.09623.6_aleitner_D1911_141.c.09571.09571.6	512	498	14	3918.1	654.024	6	-1.5	0.26	0	36.37
LVDVACKHLTDTSHGVR-TAAIKAMLQLHER-a7-b5	pr|PROT01|INTS4_fl	pr|PROT01|INTS4_fl	intra-protein xl	aleitner_D1911_141.c.05800.05800.5_aleitner_D1911_141.c.05779.05779.5	164	224	60	3525.85	706.178	5	-0.5	0.22	0	36.29
AELYQHLKEENG-KHQEFAGR-a8-b1	pr|PROT04|INTS13_CMBM_649-694	pr|PROT04|INTS13_CMBM_649-694	intra-protein xl	aleitner_D1911_141.c.02649.02649.3_aleitner_D1911_141.c.02630.02630.3	48	26	22	2539.24	847.423	3	-0.3	0.33	0	36.29
LVDVACKHLTDTSHGVR-ILLEHYYKENDPSVR-a7-b8	pr|PROT01|INTS4_fl	pr|PROT01|INTS4_fl	intra-protein xl	aleitner_D1911_145.c.05739.05739.5_aleitner_D1911_145.c.05672.05672.5	164	89	75	3919.99	785.005	5	-0.6	0.29	0	36.27
QKIEQELR-DFLKK-a2-b4	pr|PROT03|INTS11_fl	pr|PROT03|INTS11_fl	intra-protein xl	aleitner_D1911_145.c.04759.04759.3_aleitner_D1911_145.c.04666.04666.3	438	235	203	1830.03	611.017	3	1	0.21	0	36.16
LHQTIYNQACKLLSDDYEQVR-AKELYSSGEFSSGR-a11-b2	pr|PROT01|INTS4_fl	pr|PROT01|INTS4_fl	intra-protein xl	aleitner_D1911_141.c.09258.09258.4_aleitner_D1911_141.c.09274.09274.4	246	347	101	4248.04	1063.02	4	-0.2	0.46	0	36.07
LLHGTLIMKDSNFR-ZGPSDPGPKR-a9-b1	pr|PROT03|INTS11_fl	pr|PROT03|INTS11_fl	intra-protein xl	aleitner_D1911_143.c.05274.05274.4_aleitner_D1911_143.c.05249.05249.4	498	1	497	2691.41	673.861	4	-1.3	0.27	0	36.05
VQAAKLLGSMEQVSSHFLEQTLDK-TAAIKAMLQLHER-a5-b5	pr|PROT01|INTS4_fl	pr|PROT01|INTS4_fl	intra-protein xl	aleitner_D1911_141.c.17315.17315.6_aleitner_D1911_141.c.17002.17002.6	311	224	87	4277.26	713.885	6	2	0.27	0	35.74
VQAAKLLGSMEQVSSHFLEQTLDK-KISNNITLR-a5-b1	pr|PROT01|INTS4_fl	pr|PROT01|INTS4_fl	intra-protein xl	aleitner_D1911_141.c.16223.16223.4_aleitner_D1911_141.c.16201.16201.4	311	444	133	3854.06	964.523	4	0.1	0.27	0	35.62
LVSSEQALKELGLAEHQLR-KTFVQR-a9-b1	pr|PROT03|INTS11_fl	pr|PROT03|INTS11_fl	intra-protein xl	aleitner_D1911_141.c.08428.08428.5_aleitner_D1911_141.c.08276.08276.5	512	304	208	3035.67	608.142	5	-1.4	0.24	0	35.58
LFIPWTNQKIR-KTFVQR-a9-b1	pr|PROT03|INTS11_fl	pr|PROT03|INTS11_fl	intra-protein xl	aleitner_D1911_143.c.09800.09800.4_aleitner_D1911_143.c.09751.09751.4	301	304	3	2330.32	583.588	4	-1.8	0.37	0	35.54
KEQETALR-KGLPQAPS-a1-b1	pr|PROT03|INTS11_fl	pr|PROT03|INTS11_fl	intra-protein xl	aleitner_D1911_143.c.03510.03510.3_aleitner_D1911_143.c.03448.03448.3	534	605	71	1908.03	637.017	3	-1.6	0.44	0	35.42
KLVSSAVSPSIIPQEDPSQQFLQQSLER-CLKFLGSR-a1-b3	pr|PROT01|INTS4_fl	pr|PROT01|INTS4_fl	intra-protein xl	aleitner_D1911_143.c.15372.15372.4_aleitner_D1911_143.c.15329.15329.4	600	515	85	4228.21	1058.06	4	-1.7	0.31	0	35.39
LLPSPLKDAVEVSTWR-VPKAQSASLWK-a7-b3	pr|PROT02|INTS9_fl	pr|PROT02|INTS9_fl	intra-protein xl	aleitner_D1911_141.c.12764.12764.4_aleitner_D1911_141.c.12673.12673.4	170	149	21	3161.75	791.446	4	0.9	0.24	0	35.04
GGKVLIPVFALGR-KWAGNEK-a3-b1	pr|PROT03|INTS11_fl	pr|PROT03|INTS11_fl	intra-protein xl	aleitner_D1911_145.c.10403.10403.3_aleitner_D1911_145.c.10200.10200.3	246	351	105	2295.31	766.111	3	-0.8	0.49	0	34.97
KLEMEGR-KLEMEGR-a1-b1	pr|PROT03|INTS11_fl	pr|PROT03|INTS11_fl	intra-protein xl	aleitner_D1911_143.c.03075.03075.3_aleitner_D1911_143.c.03051.03051.3	381	381	0	1860.94	621.322	3	-0.7	0.26	0	34.89
LSNLPGWSLKDGNAFLDK-LLPSPLKDAVEVSTWR-a10-b7	pr|PROT02|INTS9_fl	pr|PROT02|INTS9_fl	intra-protein xl	aleitner_D1911_143.c.19661.19661.4_aleitner_D1911_143.c.20016.20016.4	58	170	112	3922.09	981.53	4	-0.1	0.15	0	34.86
LVSSEQALKELGLAEHQLR-GGKVLIPVFALGR-a9-b3	pr|PROT03|INTS11_fl	pr|PROT03|INTS11_fl	intra-protein xl	aleitner_D1911_141.c.14548.14548.5_aleitner_D1911_141.c.14510.14510.5	512	246	266	3584.04	717.816	5	-1.3	0.25	0	34.85
LVSSEQALKELGLAEHQLR-QKIEQELR-a9-b2	pr|PROT03|INTS11_fl	pr|PROT03|INTS11_fl	intra-protein xl	aleitner_D1911_143.c.10486.10486.5_aleitner_D1911_143.c.10491.10491.5	512	438	74	3300.8	661.168	5	-0.9	0.15	0	34.83
ZGPHMLEGPVSLLSLWSNR-KHQEFAGR-a1-b1	pr|PROT04|INTS13_CMBM_649-694	pr|PROT04|INTS13_CMBM_649-694	intra-protein xl	aleitner_D1911_143.c.14446.14446.4_aleitner_D1911_143.c.14567.14567.4	1	26	25	3101.58	776.403	4	-1.5	0.34	0	34.7
QKIEQELR-KTFVQR-a2-b1	pr|PROT03|INTS11_fl	pr|PROT03|INTS11_fl	intra-protein xl	aleitner_D1911_143.c.03176.03176.3_aleitner_D1911_143.c.03135.03135.3	438	304	134	1958.09	653.706	3	-0.4	0.28	0	34.45
LLHGTLIXKDSNFR-QKIEQELR-a9-b2	pr|PROT03|INTS11_fl	pr|PROT03|INTS11_fl	intra-protein xl	aleitner_D1911_141.c.04951.04951.4_aleitner_D1911_141.c.04882.04882.4	498	438	60	2840.52	711.138	4	0	0.16	0	34.32
VPIYFSTGLTEKANHYYK-HIKAFDR-a12-b3	pr|PROT03|INTS11_fl	pr|PROT03|INTS11_fl	intra-protein xl	aleitner_D1911_141.c.07589.07589.5_aleitner_D1911_141.c.07541.07541.5	286	318	32	3153.62	631.732	5	-2	0.19	0	34.09
ILLEHYYKENDPSVR-LKIASLLGLLSK-a8-b2	pr|PROT01|INTS4_fl	pr|PROT01|INTS4_fl	intra-protein xl	aleitner_D1911_141.c.14699.14699.5_aleitner_D1911_141.c.14701.14701.5	89	98	9	3267.85	654.578	5	0.2	0.21	0	34.02
LVSSEQALKELGLAEHQLR-KLEXEGR-a9-b1	pr|PROT03|INTS11_fl	pr|PROT03|INTS11_fl	intra-protein xl	aleitner_D1911_141.c.07898.07898.5_aleitner_D1911_141.c.07857.07857.5	512	381	131	3135.66	628.139	5	-1.2	0.22	0	33.59
AKELYSSGEFSSGR-KPVEAESVEGVVR-a2-b1	pr|PROT01|INTS4_fl	pr|PROT01|INTS4_fl	intra-protein xl	aleitner_D1911_143.c.07145.07145.4_aleitner_D1911_143.c.07153.07153.4	347	69	278	3052.53	764.142	4	-0.1	0.52	0	33.46
VQAAKLLGSXEQVSSHFLEQTLDK-KISNNITLR-a5-b1	pr|PROT01|INTS4_fl	pr|PROT01|INTS4_fl	intra-protein xl	aleitner_D1911_141.c.09669.09669.5_aleitner_D1911_141.c.09801.09801.5	311	444	133	3870.05	775.019	5	-0.4	0.29	0	33.33
DVQKIIGDYFSDQDPR-AKELYSSGEFSSGR-a4-b2	pr|PROT01|INTS4_fl	pr|PROT01|INTS4_fl	intra-protein xl	aleitner_D1911_143.c.14203.14203.4_aleitner_D1911_143.c.14166.14166.4	205	347	142	3549.68	888.429	4	-1.8	0.54	0	33.29
KLVSSAVSPSIIPQEDPSQQFLQQSLER-KPVEAESVEGVVR-a1-b1	pr|PROT01|INTS4_fl	pr|PROT01|INTS4_fl	intra-protein xl	aleitner_D1911_143.c.13729.13729.4_aleitner_D1911_143.c.13664.13664.4	600	69	531	4646.44	1162.62	4	-1.5	0.28	0	33.11
QKIEQELR-KXEFLK-a2-b1	pr|PROT03|INTS11_fl	pr|PROT03|INTS11_fl	intra-protein xl	aleitner_D1911_143.c.03844.03844.3_aleitner_D1911_143.c.03796.03796.3	438	431	7	1991.07	664.699	3	-1.6	0.14	0	32.55
DVQKIIGDYFSDQDPR-KPVEAESVEGVVR-a4-b1	pr|PROT01|INTS4_fl	pr|PROT01|INTS4_fl	intra-protein xl	aleitner_D1911_141.c.11636.11636.4_aleitner_D1911_141.c.11645.11645.4	205	69	136	3430.72	858.689	4	-0.3	0.43	0	32.4
GLKLHQTIYNQACK-SVTKDAEGLAAR-a3-b4	pr|PROT01|INTS4_fl	pr|PROT01|INTS4_fl	intra-protein xl	aleitner_D1911_143.c.03969.03969.4_aleitner_D1911_143.c.03942.03942.4	235	193	42	3027.58	757.903	4	0.4	0.31	0	31.72
LVDVACKHLTDTSHGVR-DVQKIIGDYFSDQDPR-a7-b4	pr|PROT01|INTS4_fl	pr|PROT01|INTS4_fl	intra-protein xl	aleitner_D1911_143.c.10714.10714.4_aleitner_D1911_143.c.10777.10777.4	164	205	41	3939.94	985.992	4	-1.6	0.24	0	31.56
DVQKIIGDYFSDQDPR-GLKLHQTIYNQACK-a4-b3	pr|PROT01|INTS4_fl	pr|PROT01|INTS4_fl	intra-protein xl	aleitner_D1911_143.c.11235.11235.4_aleitner_D1911_143.c.11227.11227.4	205	235	30	3705.84	927.468	4	-1	0.29	0	31.48
LHQTIYNQACKLLSDDYEQVR-DVQKIIGDYFSDQDPR-a11-b4	pr|PROT01|INTS4_fl	pr|PROT01|INTS4_fl	intra-protein xl	aleitner_D1911_141.c.15359.15359.5_aleitner_D1911_141.c.14653.14653.5	246	205	41	4626.23	926.254	5	-0.8	0.46	0	31.3
VQVLYPDGQAQMIHPKPADFR-KPVEAESVEGVVR-a16-b1	pr|PROT01|INTS4_fl	pr|PROT01|INTS4_fl	intra-protein xl	aleitner_D1911_141.c.07538.07538.4_aleitner_D1911_141.c.07522.07522.4	885	69	816	3945.04	987.267	4	-2.1	0.22	0	30.91
VYEEFTKVVQPQEEIATK-KPVEAESVEGVVR-a7-b1	pr|PROT01|INTS4_fl	pr|PROT01|INTS4_fl	intra-protein xl	aleitner_D1911_141.c.08187.08187.4_aleitner_D1911_141.c.08165.08165.4	22	69	47	3672.91	919.235	4	-0.9	0.36	0	30.82
DVQKIIGDYFSDQDPR-ILLEHYYKENDPSVR-a4-b8	pr|PROT01|INTS4_fl	pr|PROT01|INTS4_fl	intra-protein xl	aleitner_D1911_141.c.11693.11693.4_aleitner_D1911_141.c.11657.11657.4	205	89	116	3907.93	977.99	4	0.8	0.21	0	30.03
KLVSSAVSPSIIPQEDPSQQFLQQSLER-ILLEHYYKENDPSVR-a1-b8	pr|PROT01|INTS4_fl	pr|PROT01|INTS4_fl	intra-protein xl	aleitner_D1911_141.c.12216.12216.5_aleitner_D1911_141.c.12105.12105.5	600	89	511	5123.64	1025.74	5	-0.6	0.24	0	29.23

## Sheet: Legend
Description of the column headers
Id	Assigned peptides and cross-linking sites within the peptide sequences. The longer peptide is designated as (a)lpha, the shorter as (b)eta.
Protein1	SwissProt/UniProt accession number and identifier of the protein 1 (containing peptide desginated as alpha).
Protein2	SwissProt/UniProt accession number and identifier of the protein 2 (containing peptide desginated as beta).
XLType	Intra- or inter-protein, sometimes also ambiguous.
Spectrum	References the actual MS/MS spectra that were used for the assignment.
AbsPos1	Position in the protein sequence of protein 1.
AbsPos2	Position in the protein sequence of protein 2.
deltaAA	Distance in the primary sequence (makes only sense for intra-proteins cross-links).
Mr	Molecular mass calculated from experimental m/z and z (neutral mass).
Mz	Experimentally observed mass-to-charge ratio of the precursor ion in Da.
z	Experimentally observed precursor charge.
Error [ppm]	Deviation between experimental and theoretical mass in ppm.
TIC	Fraction of the total ion current covered by assigned fragment ions.
delta score	Relative score for the top hit in relation to the second best hit for this spectrum, calculated as Id-score of 2nd best hit divided by Id-score of best hit. "0" means no second best hit exists.
Id-score	Identification score as assigned by xQuest. The higher, the better.
