# Supplementary material for: INTS10–INTS13–INTS14 form a functional module of Integrator that binds nucleic acids and the cleavage module
Source: Nat Commun. 2020 Jul 9;11:3422. doi: 10.1038/s41467-020-17232-2 (PMC7347597; doi:10.1038/s41467-020-17232-2)
Supplement: Supplementary file 7 — Source Data [file 41467_2020_17232_MOESM7_ESM.xlsx]

## Sheet: Figure 4e
raw polarization
	INTS10-13-14			INTS13-14
[3'box ssRNA] (µM)	replicate 1	replicate 2	replicate 3	replicate 1	replicate 2	replicate 3
10	132.82	124.94	129.34	131.62	127.76	125.12
5	125.2	125.12	126.2	110.14	112.44	128.66
2.5	117.04	112.24	109.98	101.46	86.92	87.28
1.25	94.16	92.56	85.66	73.96	77.06	76.32
0.625	73.52	72.82	67.72	53.06	53.96	54.34
0.3125	56.06	54.26	50.86	40.98	41.18	40.08
0.15625	43	46.62	42.52	32.96	34.4	32.4
0.078125	37.38	38.52	35.8	29.14	31.4	30.4
0.0390625	33.84	33.24	31.6	28.96	30.66	34.64
0.0195312	31.04	32	30.66	29.36	35.36	31.94
0.00976562	31.32	32.08	31.22	32.96	34.78	34.3
normalized polarization
	INTS10-13-14			INTS13-14
[3'box ssRNA] (µM)	replicate 1	replicate 2	replicate 3	replicate 1	replicate 2	replicate 3
10	1.04538	0.959743	1.01868	1.04994	0.976966	0.949298
5	0.966314	0.96161	0.986097	0.827073	0.818012	0.986028
2.5	0.881649	0.827973	0.817805	0.737013	0.553227	0.556685
1.25	0.644255	0.623781	0.56547	0.451684	0.450923	0.442969
0.625	0.430103	0.418967	0.379332	0.234834	0.211247	0.214913
0.3125	0.248945	0.226396	0.204399	0.109497	0.078647	0.0669572
0.15625	0.11344	0.147126	0.117867	0.0262848	0.00830048	-0.0127274
0.078125	0.055129	0.0630836	0.0481428	-0.0133499	-0.0228263	-0.0334786
0.0390625	0.0183994	0.00830048	0.00456526	-0.0152175	-0.0305043	0.0105139
0.0195312	-0.0106523	-0.00456526	-0.0051878	-0.0110673	0.0182611	-0.0175002
0.00976562	-0.00774711	-0.00373521	0.000622536	0.0262848	0.0122432	0.00698624

## Sheet: Figure 6c
raw Cq
replicate 1	si ctrl	si INTS11	si INTS10	si INTS13	si INTS14	si INTS7
U6	17.2151	18.3544	17.4363	17.4425	17.4059	17.61
U1	14.0833	15.43	14.15	14.28	14.32	14.37
U1mis	22.1333	19.5333	21.2667	21.04	21.1467	19.9633
replicate 2	si ctrl	si INTS11	si INTS10	si INTS13	si INTS14	si INTS7
U6	15.2551	16.1776	15.3254	15.3366	15.1545	15.2207
U1	16.0633	17.2467	15.81	15.6267	15.27	15.6633
U1mis	24.2667	21.13	23.1733	22.3733	22.0933	21.5667
replicate 3	si ctrl	si INTS11	si INTS10	si INTS13	si INTS14	si INTS7
U6	17.9996	18.6785	18.2535	18.347	18.3705	18.1888
U1	13.7767	15.1367	13.7167	14.03	13.8667	13.84
U1mis	22.8833	19.5133	21.9433	21.6333	21.07	20.9933
relative RNA levels
	si ctrl		si INTS7		si INTS11		si INTS10		si INTS13		si INTS14
	U1	U1mis	U1	U1mis	U1	U1mis	U1	U1mis	U1	U1mis	U1	U1mis
replicate 1	1	1	1.08	5.92	0.866	13.36	1.113	2.126	1.022	2.498	0.969	2.262
replicate 2	1	1	1.29	6.34	0.835	16.67	1.251	2.24	1.432	3.931	1.616	4.207
replicate 3	1	1	1.09	4.23	0.624	16.55	1.243	2.288	1.067	3.026	1.215	4.545

## Sheet: Figure 6e
raw luciferase
replicate 1	si ctrl		si INTS7		si INTS11		si INTS10		si INTS13		si INTS14
	FLuc	RLuc	FLuc	RLuc	FLuc	RLuc	FLuc	RLuc	FLuc	RLuc	FLuc	RLuc
tech repl 1	415616	22318	36221	164271	154091	2535017	189629	39431	650634	138463	49242	13018
tech repl 2	426554	23232	38160	168003	159164	2698205	202741	41132	702389	136678	52869	13358
tech repl 3	426233	24342	38594	161247	163930	2672525	193122	40777	691326	133744	51163	13187
replicate 2	si ctrl		si INTS7		si INTS11		si INTS10		si INTS13		si INTS14
	FLuc	RLuc	FLuc	RLuc	FLuc	RLuc	FLuc	RLuc	FLuc	RLuc	FLuc	RLuc
tech repl 1	468493	33221	39902	191435	178745	3302658	200896	53754	720000	154206	57705	15898
tech repl 2	490455	33065	41093	197003	184276	3448700	221167	55155	763190	159533	58500	16712
tech repl 3	415812	33023	41713	196478	176231	3454952	184034	56176	768187	155138	57425	16376
replicate 3	si ctrl		si INTS7		si INTS11		si INTS10		si INTS13		si INTS14
	FLuc	RLuc	FLuc	RLuc	FLuc	RLuc	FLuc	RLuc	FLuc	RLuc	FLuc	RLuc
tech repl 1	415067	31296	39595	197704	166316	3441791	192742	55928	666849	174237	57001	17864
tech repl 2	437980	32480	40925	200501	174373	3568724	204027	57438	750983	178702	56537	18581
tech repl 3	417601	31415	41684	203039	176685	3574360	199454	56376	760820	178963	59560	18596
replicate 4	si ctrl		si INTS11		si INTS10		si INTS13		si INTS14
	FLuc	RLuc	FLuc	RLuc	FLuc	RLuc	FLuc	RLuc	FLuc	RLuc
tech repl 1	395490	4706	138949	534282	84415	6579	1192159	47712	25088	1477
tech repl 2	464564	5194	145286	562989	93676	6981	1148683	46320	29305	1555
tech repl 3	421654	5037	148176	572497	88805	6748	1383814	52098	27525	1497
replicate 5	si ctrl		si INTS11		si INTS10		si INTS13		si INTS14
	FLuc	RLuc	FLuc	RLuc	FLuc	RLuc	FLuc	RLuc	FLuc	RLuc
tech repl 1	386517	5905	101197	494804	84158	7702	873272	43232	23432	1831
tech repl 2	417285	6447	108709	534336	85185	7844	967961	45210	26334	1849
tech repl 3	398101	6492	103245	532118	89794	7945	891820	44138	22910	1879
replicate 6	si ctrl		si INTS11		si INTS10		si INTS13		si INTS14
	FLuc	RLuc	FLuc	RLuc	FLuc	RLuc	FLuc	RLuc	FLuc	RLuc
tech repl 1	336061	5477	98987	497565	75589	6076	889799	42147	22408	1550
tech repl 2	366403	6003	98503	518977	81875	6737	976311	45777	23566	1624
tech repl 3	351154	5915	106625	517494	77378	6535	957060	45932	23064	1600
normalized RLuc/FLuc
	si ctrl	si INTS7	si INTS11	si INTS10	si INTS13	si INTS14
replicate 1	1	79.36	300.76	3.76	3.64	4.69
replicate 2	1	65.68	260.84	3.78	2.87	3.89
replicate 3	1	65.68	273.11	3.8	3.27	4.25
replicate 4	1		330.727	6.5223	3.36882	4.74863
replicate 5	1		318.036	5.78467	3.0978	4.89789
replicate 6	1		305.874	4.98976	2.87219	4.18887

## Sheet: Figure 6f
raw luciferase
replicate 1	si ctrl		si ctrl+INTS10		si ctrl+INTS13		si ctrl+INTS14		si INTS10+INTS13		si INTS10+INTS14
	FLuc	RLuc	FLuc	RLuc	FLuc	RLuc	FLuc	RLuc	FLuc	RLuc	FLuc	RLuc
tech repl 1	385814	353025	219634	413227	392058	716065	247873	367929	211905	570057	94334	333699
tech repl 2	436990	364507	234853	413772	405232	761229	264778	377894	224097	644404	99657	343307
tech repl 3	416779	442244	254094	397093	365070	819364	247052	379546	226645	681324	94236	341651
replicate 2	si ctrl		si ctrl+INTS10		si ctrl+INTS13		si ctrl+INTS14		si INTS10+INTS13		si INTS10+INTS14
	FLuc	RLuc	FLuc	RLuc	FLuc	RLuc	FLuc	RLuc	FLuc	RLuc	FLuc	RLuc
tech repl 1	452303	489290	280959	557715	387698	789437	230565	399110	209400	781352	89347	354242
tech repl 2	420712	519234	298806	566785	438189	869039	236430	409256	225367	799665	93436	356855
tech repl 3	434138	570502	292840	543693	382947	890468	221847	417765	208777	852404	97066	376112
replicate 3	si ctrl		si ctrl+INTS10		si ctrl+INTS13		si ctrl+INTS14		si INTS10+INTS13		si INTS10+INTS14
	FLuc	RLuc	FLuc	RLuc	FLuc	RLuc	FLuc	RLuc	FLuc	RLuc	FLuc	RLuc
tech repl 1	468060	489290	263387	557715	371229	789437	228166	399110	213714	781352	90216	354242
tech repl 2	488500	519234	273959	566785	406979	869039	237302	409256	207842	799665	99532	356855
tech repl 3	479194	570502	283326	543693	413618	890468	252358	417765	203555	852404	95208	376112
normalized RLuc/FLuc
	si ctrl	si INTS10	si INTS13	si INTS14	si INTS10+13	si INTS10+14
replicate 1	1	1.85	2.12	1.58	3.05	3.77
replicate 2	1	1.58	1.75	1.47	3.13	3.21
replicate 3	1	1.85	1.94	1.55	3.54	3.47

## Sheet: Figure 6g
raw luciferase
replicate 1	si ctrl - MBP		si INTS13 - MBP		si INTS13 - wt		si INTS13 - P2+P4		si INTS13 - ΔCMBM
	FLuc	RLuc	FLuc	RLuc	FLuc	RLuc	FLuc	RLuc	FLuc	RLuc
tech repl 1	358185	50027	459252	150110	629016	112100	631811	148259	517908	180563
tech repl 2	404527	57698	509918	157478	719404	129127	692895	164617	547132	188322
tech repl 3	417300	52048	499630	154409	663094	138489	683466	162407	550258	182445
replicate 2	si ctrl - MBP		si INTS13 - MBP		si INTS13 - wt		si INTS13 - P2+P4		si INTS13 - ΔCMBM
	FLuc	RLuc	FLuc	RLuc	FLuc	RLuc	FLuc	RLuc	FLuc	RLuc
tech repl 1	403334	61110	436764	131134	581077	108420	678027	149124	510333	165740
tech repl 2	409812	62904	443060	140369	652511	120249	727644	158672	539672	173052
tech repl 3	436018	63469	438597	142652	649293	118054	686408	166471	544809	168715
replicate 3	si ctrl - MBP		si INTS13 - MBP		si INTS13 - wt		si INTS13 - P2+P4		si INTS13 - ΔCMBM
	FLuc	RLuc	FLuc	RLuc	FLuc	RLuc	FLuc	RLuc	FLuc	RLuc
tech repl 1	302458	8397	285894	16011	413075	18279	444457	22858	333752	26052
tech repl 2	318727	9035	283224	16146	465202	19736	467999	24051	352000	26976
tech repl 3	304461	8965	271324	15943	414037	18591	484087	23514	335010	26393
normalized RLuc/FLuc
	si ctrl - MBP	si INTS13 - MBP	si INTS13 - wt	si INTS13 - P2+P4	si INTS13 - ΔCMBM
replicate 1	1	2.32108	1.39195	1.74402	2.5168
replicate 2	1	2.09135	1.22664	1.51036	2.11977
replicate 3	1	2.00772	1.53792	1.76955	2.72897

## Sheet: Figure 7b
raw luciferase
replicate 1	si ctrl		si INTS7		si INTS11		si INTS10		si INTS13		si INTS14
	FLuc	RLuc	FLuc	RLuc	FLuc	RLuc	FLuc	RLuc	FLuc	RLuc	FLuc	RLuc
tech repl 1	157544	4965	20848	17926	177182	32940	84147	9141	261959	27724	48678	14571
tech repl 2	157809	4969	23239	18431	177884	33181	89983	10152	263104	27756	50571	14791
tech repl 3	164332	4845	22795	18448	168777	32442	79729	9718	270889	26866	51762	14502
replicate 2	si ctrl		si INTS7		si INTS11		si INTS10		si INTS13		si INTS14
	FLuc	RLuc	FLuc	RLuc	FLuc	RLuc	FLuc	RLuc	FLuc	RLuc	FLuc	RLuc
tech repl 1	136569	9232	16871	25371	137644	47874	68703	16478	261240	45648	37131	17887
tech repl 2	143023	9594	18164	26671	145889	51816	76543	17762	275101	47395	40303	18962
tech repl 3	136404	9565	17079	25826	138698	50793	74420	16923	268260	47108	38864	18169
replicate 3	si ctrl		si INTS7		si INTS11		si INTS10		si INTS13		si INTS14
	FLuc	RLuc	FLuc	RLuc	FLuc	RLuc	FLuc	RLuc	FLuc	RLuc	FLuc	RLuc
tech repl 1	104035	5412	13755	14810	122372	40366	60236	10601	226376	29763	37517	13844
tech repl 2	106466	5638	15302	15896	133579	43559	62543	11059	220831	29608	39647	14353
tech repl 3	98850	5602	14656	15043	131331	42634	67575	11055	233076	30565	40191	14057
normalized RLuc/FLuc
	si ctrl	si INTS7	si INTS11	si INTS10	si INTS13	si INTS14
replicate 1	1	26.623	6.105	3.712	3.357	9.428
replicate 2	1	21.896	5.221	3.414	2.552	6.932
replicate 3	1	19.437	6.066	3.195	2.454	6.686

## Sheet: Suppl. Figure 4d
UV 1_280		UV 2_260
ml	mAU	ml	mAU
0	-0.53976	0.003	-1.03927
0.001	-0.552409	0.006	-1.27645
0.002	-0.565109	0.009	-1.51302
0.002	-0.577821	0.011	-1.74173
0.003	-0.588694	0.014	-1.97067
0.003	-0.5986	0.017	-2.19824
0.004	-0.608397	0.02	-2.35345
0.004	-0.61064	0.023	-2.35465
0.005	-0.609018	0.026	-2.35613
0.006	-0.607402	0.029	-2.35792
0.006	-0.605773	0.032	-2.35911
0.007	-0.604148	0.035	-2.36007
0.007	-0.602527	0.038	-2.36498
0.008	-0.60129	0.041	-2.37991
0.009	-0.600833	0.044	-2.39538
0.009	-0.600294	0.046	-2.40428
0.01	-0.599447	0.049	-2.41273
0.01	-0.59963	0.052	-2.39652
0.011	-0.599367	0.055	-2.31124
0.011	-0.598147	0.058	-2.24057
0.012	-0.596715	0.061	-2.18827
0.013	-0.595295	0.064	-2.05585
0.013	-0.594357	0.067	-1.83159
0.014	-0.594829	0.07	-1.53061
0.014	-0.595861	0.073	-1.20288
0.015	-0.596892	0.076	-0.968176
0.016	-0.597928	0.078	-0.762412
0.016	-0.598969	0.081	-0.642974
0.017	-0.600009	0.084	-0.602851
0.017	-0.601052	0.087	-0.582736
0.018	-0.602083	0.09	-0.549693
0.018	-0.603213	0.093	-0.608155
0.019	-0.605239	0.096	-0.761328
0.02	-0.607697	0.099	-0.995599
0.02	-0.610143	0.102	-1.26424
0.021	-0.612595	0.105	-1.43981
0.021	-0.615044	0.108	-1.58951
0.022	-0.617509	0.111	-1.67455
0.023	-0.619965	0.113	-1.74404
0.023	-0.622413	0.116	-1.77927
0.024	-0.624868	0.119	-1.81232
0.024	-0.627303	0.122	-1.83288
0.025	-0.629731	0.125	-1.84858
0.025	-0.632173	0.128	-1.85969
0.026	-0.634618	0.131	-1.86716
0.027	-0.637048	0.134	-1.87427
0.027	-0.639487	0.137	-1.88085
0.028	-0.641878	0.14	-1.88782
0.028	-0.644201	0.143	-1.90008
0.029	-0.646553	0.145	-1.91285
0.03	-0.648982	0.148	-1.92094
0.03	-0.651474	0.151	-1.92686
0.031	-0.653985	0.154	-1.92783
0.031	-0.656502	0.157	-1.91435
0.032	-0.660468	0.16	-1.90365
0.032	-0.66574	0.163	-1.89588
0.033	-0.671153	0.166	-1.87987
0.034	-0.676569	0.169	-1.85789
0.034	-0.681977	0.172	-1.83428
0.035	-0.687403	0.175	-1.80879
0.035	-0.692894	0.178	-1.78293
0.036	-0.698418	0.18	-1.75883
0.037	-0.703946	0.183	-1.73746
0.037	-0.709132	0.186	-1.72884
0.038	-0.713564	0.189	-1.71363
0.038	-0.717619	0.192	-1.69299
0.039	-0.721679	0.195	-1.67786
0.039	-0.725735	0.198	-1.66921
0.04	-0.729818	0.201	-1.66291
0.041	-0.734029	0.204	-1.65791
0.041	-0.738321	0.207	-1.65377
0.042	-0.742618	0.21	-1.64882
0.042	-0.746518	0.212	-1.64578
0.043	-0.749113	0.215	-1.64472
0.044	-0.750949	0.218	-1.64672
0.044	-0.752783	0.221	-1.64949
0.045	-0.754624	0.224	-1.64783
0.045	-0.755117	0.227	-1.63429
0.046	-0.742413	0.23	-1.59824
0.046	-0.720091	0.233	-1.53238
0.047	-0.697793	0.236	-1.50706
0.048	-0.675474	0.239	-1.51334
0.048	-0.652369	0.242	-1.52074
0.049	-0.62858	0.245	-1.52749
0.049	-0.604899	0.247	-1.53631
0.05	-0.581279	0.25	-1.54501
0.05	-0.557593	0.253	-1.55734
0.051	-0.539232	0.256	-1.58055
0.052	-0.525849	0.259	-1.62519
0.052	-0.512945	0.262	-1.69417
0.053	-0.500048	0.265	-1.71256
0.053	-0.487139	0.268	-1.70649
0.054	-0.474229	0.271	-1.70542
0.055	-0.461369	0.274	-1.70256
0.055	-0.448551	0.277	-1.69678
0.056	-0.435689	0.279	-1.69083
0.056	-0.423673	0.282	-1.6858
0.057	-0.412757	0.285	-1.66948
0.057	-0.402155	0.288	-1.65352
0.058	-0.391496	0.291	-1.64828
0.059	-0.380701	0.294	-1.65554
0.059	-0.369952	0.297	-1.66192
0.06	-0.359279	0.3	-1.66246
0.06	-0.348381	0.303	-1.66442
0.061	-0.337608	0.306	-1.66613
0.062	-0.312451	0.309	-1.66742
0.062	-0.262925	0.312	-1.66757
0.063	-0.204051	0.314	-1.67884
0.063	-0.145228	0.317	-1.69115
0.064	-0.0865411	0.32	-1.69946
0.064	-0.0277802	0.323	-1.70607
0.065	0.0313137	0.326	-1.70632
0.066	0.0903506	0.329	-1.70581
0.066	0.149116	0.332	-1.70509
0.067	0.203384	0.335	-1.70515
0.067	0.247695	0.338	-1.70629
0.068	0.287389	0.341	-1.70921
0.069	0.327268	0.344	-1.71434
0.069	0.36705	0.347	-1.7183
0.07	0.406811	0.349	-1.71728
0.07	0.44693	0.352	-1.71464
0.071	0.487034	0.355	-1.71425
0.071	0.527092	0.358	-1.71496
0.072	0.565303	0.361	-1.71746
0.073	0.595386	0.364	-1.72027
0.073	0.62102	0.367	-1.72281
0.074	0.646611	0.37	-1.72254
0.074	0.670721	0.373	-1.71825
0.075	0.680579	0.376	-1.71492
0.076	0.682047	0.379	-1.71705
0.076	0.683511	0.381	-1.72089
0.077	0.684982	0.384	-1.723
0.077	0.686448	0.387	-1.72768
0.078	0.682955	0.39	-1.73086
0.078	0.676291	0.393	-1.73395
0.079	0.669644	0.396	-1.73677
0.08	0.663014	0.399	-1.74225
0.08	0.662368	0.402	-1.75103
0.081	0.666132	0.405	-1.75994
0.081	0.670183	0.408	-1.76369
0.082	0.674154	0.411	-1.7633
0.083	0.678198	0.414	-1.77023
0.083	0.680676	0.416	-1.77648
0.084	0.681085	0.419	-1.78149
0.084	0.681075	0.422	-1.78658
0.085	0.681065	0.425	-1.79326
0.085	0.681843	0.428	-1.8003
0.086	0.68375	0.431	-1.80732
0.087	0.686002	0.434	-1.81307
0.087	0.688256	0.437	-1.82368
0.088	0.690508	0.44	-1.83969
0.088	0.691626	0.443	-1.84968
0.089	0.69114	0.446	-1.85699
0.09	0.690172	0.448	-1.86511
0.09	0.689205	0.451	-1.86586
0.091	0.676176	0.454	-1.86524
0.091	0.639183	0.457	-1.87825
0.092	0.5902	0.46	-1.89082
0.092	0.541095	0.463	-1.9056
0.093	0.491984	0.466	-1.92029
0.094	0.442287	0.469	-1.93312
0.094	0.39187	0.472	-1.94299
0.095	0.340912	0.475	-1.952
0.095	0.28987	0.478	-1.9672
0.096	0.242872	0.481	-1.99253
0.097	0.205197	0.483	-2.01675
0.097	0.173464	0.486	-2.02685
0.098	0.141843	0.489	-2.03858
0.098	0.109991	0.492	-2.04868
0.099	0.0780798	0.495	-2.06183
0.099	0.0460406	0.498	-2.07458
0.1	0.0137597	0.501	-2.08851
0.101	-0.01845	0.504	-2.10349
0.101	-0.0493568	0.507	-2.11223
0.102	-0.0731808	0.51	-2.11723
0.102	-0.0910186	0.513	-2.12278
0.103	-0.108881	0.515	-2.13697
0.104	-0.12688	0.518	-2.15032
0.104	-0.144855	0.521	-2.16656
0.105	-0.162795	0.524	-2.17951
0.105	-0.180887	0.527	-2.19174
0.106	-0.199071	0.53	-2.20431
0.106	-0.217158	0.533	-2.2178
0.107	-0.231116	0.536	-2.23357
0.108	-0.241063	0.539	-2.25321
0.108	-0.251083	0.542	-2.27406
0.109	-0.261128	0.545	-2.28722
0.109	-0.271145	0.548	-2.29923
0.11	-0.2815	0.55	-2.30789
0.111	-0.292124	0.553	-2.31805
0.111	-0.302735	0.556	-2.32917
0.112	-0.313458	0.559	-2.3413
0.112	-0.322496	0.562	-2.35256
0.113	-0.329397	0.565	-2.36112
0.113	-0.335923	0.568	-2.36809
0.114	-0.342419	0.571	-2.37675
0.115	-0.34889	0.574	-2.38559
0.115	-0.355773	0.577	-2.39404
0.116	-0.363088	0.58	-2.40115
0.116	-0.370475	0.582	-2.40625
0.117	-0.377888	0.585	-2.41317
0.118	-0.384167	0.588	-2.41944
0.118	-0.388834	0.591	-2.42717
0.119	-0.393041	0.594	-2.43571
0.119	-0.397248	0.597	-2.4436
0.12	-0.401437	0.6	-2.4494
0.12	-0.405776	0.603	-2.45517
0.121	-0.410399	0.606	-2.46008
0.122	-0.41517	0.609	-2.46548
0.122	-0.419908	0.612	-2.47294
0.123	-0.424077	0.615	-2.47914
0.123	-0.42732	0.617	-2.48337
0.124	-0.430199	0.62	-2.4857
0.124	-0.433083	0.623	-2.49103
0.125	-0.435947	0.626	-2.49554
0.126	-0.439007	0.629	-2.49745
0.126	-0.442632	0.632	-2.49886
0.127	-0.446609	0.635	-2.50174
0.127	-0.450582	0.638	-2.50568
0.128	-0.454493	0.641	-2.50863
0.129	-0.458127	0.644	-2.51048
0.129	-0.461577	0.647	-2.5136
0.13	-0.465048	0.649	-2.51841
0.13	-0.46852	0.652	-2.52037
0.131	-0.472058	0.655	-2.52472
0.131	-0.476258	0.658	-2.53132
0.132	-0.481033	0.661	-2.536
0.133	-0.48581	0.664	-2.54011
0.133	-0.490563	0.667	-2.54523
0.134	-0.49524	0.67	-2.5488
0.134	-0.499837	0.673	-2.55119
0.135	-0.504295	0.676	-2.55552
0.136	-0.50867	0.679	-2.55983
0.136	-0.513142	0.682	-2.5633
0.137	-0.517799	0.684	-2.56411
0.137	-0.522651	0.687	-2.56689
0.138	-0.527543	0.69	-2.57144
0.138	-0.532439	0.693	-2.57398
0.139	-0.537073	0.696	-2.57495
0.14	-0.541282	0.699	-2.57739
0.14	-0.545472	0.702	-2.58103
0.141	-0.549659	0.705	-2.58275
0.141	-0.553864	0.708	-2.58233
0.142	-0.558197	0.711	-2.58159
0.143	-0.562884	0.714	-2.57848
0.143	-0.567784	0.717	-2.5722
0.144	-0.57267	0.719	-2.5631
0.144	-0.577278	0.722	-2.55498
0.145	-0.581374	0.725	-2.54745
0.145	-0.585356	0.728	-2.53893
0.146	-0.589336	0.731	-2.528
0.147	-0.593323	0.734	-2.51557
0.147	-0.597213	0.737	-2.50149
0.148	-0.600802	0.74	-2.48763
0.148	-0.604157	0.743	-2.47611
0.149	-0.607509	0.746	-2.46635
0.15	-0.610715	0.749	-2.45972
0.15	-0.61364	0.751	-2.45322
0.151	-0.616447	0.754	-2.44587
0.151	-0.619247	0.757	-2.43646
0.152	-0.622039	0.76	-2.42875
0.152	-0.624526	0.763	-2.42321
0.153	-0.625257	0.766	-2.42069
0.154	-0.624065	0.769	-2.4197
0.154	-0.622863	0.772	-2.41898
0.155	-0.621527	0.775	-2.41751
0.155	-0.619691	0.778	-2.4154
0.156	-0.617385	0.781	-2.41373
0.157	-0.615075	0.784	-2.41348
0.157	-0.61276	0.786	-2.41637
0.158	-0.610448	0.789	-2.42127
0.158	-0.608709	0.792	-2.42599
0.159	-0.607827	0.795	-2.43051
0.159	-0.606946	0.798	-2.4344
0.16	-0.606011	0.801	-2.43992
0.161	-0.604527	0.804	-2.44597
0.161	-0.602311	0.807	-2.45234
0.162	-0.600093	0.81	-2.45452
0.162	-0.597877	0.813	-2.44915
0.163	-0.595673	0.816	-2.44966
0.164	-0.59324	0.818	-2.45527
0.164	-0.590453	0.821	-2.46221
0.165	-0.58762	0.824	-2.4694
0.165	-0.584782	0.827	-2.47646
0.166	-0.58188	0.83	-2.48183
0.166	-0.578816	0.833	-2.48791
0.167	-0.575696	0.836	-2.49445
0.168	-0.572571	0.839	-2.50709
0.168	-0.569441	0.842	-2.52633
0.169	-0.566307	0.845	-2.53914
0.169	-0.563182	0.848	-2.54601
0.17	-0.560069	0.851	-2.55176
0.171	-0.556945	0.853	-2.55716
0.171	-0.553681	0.856	-2.56232
0.172	-0.550075	0.859	-2.56792
0.172	-0.546255	0.862	-2.57255
0.173	-0.542455	0.865	-2.57597
0.173	-0.538655	0.868	-2.57754
0.174	-0.534888	0.871	-2.58016
0.175	-0.531308	0.874	-2.58359
0.175	-0.527881	0.877	-2.58736
0.176	-0.524437	0.88	-2.59124
0.176	-0.521097	0.883	-2.59604
0.177	-0.518067	0.885	-2.6016
0.178	-0.515274	0.888	-2.60712
0.178	-0.512491	0.891	-2.61195
0.179	-0.509699	0.894	-2.61698
0.179	-0.50681	0.897	-2.62101
0.18	-0.503445	0.9	-2.62341
0.18	-0.499598	0.903	-2.62604
0.181	-0.495762	0.906	-2.62829
0.182	-0.492223	0.909	-2.63078
0.182	-0.490454	0.912	-2.63264
0.183	-0.490597	0.915	-2.63404
0.183	-0.49074	0.918	-2.63592
0.184	-0.490884	0.92	-2.63947
0.185	-0.490951	0.923	-2.64446
0.185	-0.49022	0.926	-2.65103
0.186	-0.488493	0.929	-2.65603
0.186	-0.486768	0.932	-2.65932
0.187	-0.485044	0.935	-2.66387
0.187	-0.482733	0.938	-2.66786
0.188	-0.479612	0.941	-2.67156
0.189	-0.47657	0.944	-2.67482
0.189	-0.473581	0.947	-2.67657
0.19	-0.470499	0.95	-2.67694
0.19	-0.468115	0.952	-2.67612
0.191	-0.46779	0.955	-2.67566
0.192	-0.467932	0.958	-2.67772
0.192	-0.468074	0.961	-2.68143
0.193	-0.468378	0.964	-2.68375
0.193	-0.469089	0.967	-2.68494
0.194	-0.469842	0.97	-2.68577
0.194	-0.470596	0.973	-2.6868
0.195	-0.471351	0.976	-2.68878
0.196	-0.472156	0.979	-2.69229
0.196	-0.473142	0.982	-2.69619
0.197	-0.474247	0.985	-2.69903
0.197	-0.475353	0.987	-2.70139
0.198	-0.476456	0.99	-2.70322
0.198	-0.477554	0.993	-2.70486
0.199	-0.478658	0.996	-2.70714
0.2	-0.479753	0.999	-2.71076
0.2	-0.480856	1.002	-2.71477
0.201	-0.482005	1.005	-2.71852
0.201	-0.483354	1.008	-0.651175
0.202	-0.484881	1.011	-0.000937523
0.203	-0.486417	1.014	0.000268481
0.203	-0.487904	1.017	0.00281485
0.204	-0.489214	1.02	0.00617858
0.204	-0.490366	1.022	0.00997719
0.205	-0.491524	1.025	0.012496
0.205	-0.492671	1.028	0.0151247
0.206	-0.493815	1.031	0.0173592
0.207	-0.494981	1.034	0.0195087
0.207	-0.496145	1.037	0.0188178
0.208	-0.497312	1.04	0.0155334
0.208	-0.498535	1.043	0.010639
0.209	-0.500157	1.046	0.00467641
0.21	-0.502366	1.049	-0.0011863
0.21	-0.504609	1.052	-0.00731542
0.211	-0.506815	1.054	-0.0123315
0.211	-0.509066	1.057	-0.0156095
0.212	-0.511578	1.06	-0.0172694
0.212	-0.514558	1.063	-0.0192523
0.213	-0.517541	1.066	-0.0195432
0.214	-0.520601	1.069	-0.0209046
0.214	-0.52426	1.072	-0.0224614
0.215	-0.529118	1.075	-0.0220166
0.215	-0.533975	1.078	-0.0218123
0.216	-0.538839	1.081	-0.0231615
0.217	-0.543669	1.084	-0.0250829
0.217	-0.548592	1.087	-0.0282473
0.218	-0.55367	1.089	-0.0321615
0.218	-0.558777	1.092	-0.0351388
0.219	-0.563905	1.095	-0.0376574
0.219	-0.568212	1.098	-0.0384178
0.22	-0.570485	1.101	-0.0379004
0.221	-0.572298	1.104	-0.0390206
0.221	-0.57409	1.107	-0.0428057
0.222	-0.575901	1.11	-0.0457419
0.222	-0.577662	1.113	-0.0463836
0.223	-0.579193	1.116	-0.0460592
0.224	-0.580465	1.119	-0.0461789
0.224	-0.581742	1.121	-0.0470063
0.225	-0.582964	1.124	-0.0481077
0.225	-0.584006	1.127	-0.0487025
0.226	-0.584934	1.13	-0.0495551
0.226	-0.58585	1.133	-0.0507111
0.227	-0.586775	1.136	-0.0496479
0.228	-0.58774	1.139	-0.0482098
0.228	-0.589186	1.142	-0.0483894
0.229	-0.59154	1.145	-0.0487335
0.229	-0.593899	1.148	-0.0493316
0.23	-0.596223	1.151	-0.0519015
0.231	-0.59834	1.154	-0.0538076
0.231	-0.60027	1.156	-0.0543685
0.232	-0.602206	1.159	-0.0549453
0.232	-0.604127	1.162	-0.0557358
0.233	-0.606065	1.165	-0.0564256
0.233	-0.608067	1.168	-0.0568597
0.234	-0.610228	1.171	-0.0575977
0.235	-0.612395	1.174	-0.0589479
0.235	-0.61457	1.177	-0.0626296
0.236	-0.616726	1.18	-0.0647347
0.236	-0.618875	1.183	-0.0651792
0.237	-0.621028	1.186	-0.0668959
0.238	-0.623178	1.188	-0.0694971
0.238	-0.625339	1.191	-0.0719857
0.239	-0.627685	1.194	-0.0744052
0.239	-0.63058	1.197	-0.0755224
0.24	-0.633671	1.2	-0.075146
0.24	-0.636737	1.203	-0.074814
0.241	-0.639543	1.206	-0.0719397
0.242	-0.641848	1.209	-0.0694727
0.242	-0.644073	1.212	-0.0691193
0.243	-0.646274	1.215	-0.0687852
0.243	-0.648562	1.218	-0.0681274
0.244	-0.650619	1.221	-0.0682681
0.245	-0.651299	1.223	-0.0680431
0.245	-0.651187	1.226	-0.0680188
0.246	-0.651076	1.229	-0.0705211
0.246	-0.650923	1.232	-0.0742399
0.247	-0.650586	1.235	-0.0767408
0.247	-0.65023	1.238	-0.077374
0.248	-0.649873	1.241	-0.0765939
0.249	-0.649517	1.244	-0.076099
0.249	-0.649264	1.247	-0.0775825
0.25	-0.649614	1.25	-0.0788927
0.25	-0.650628	1.253	-0.0799752
0.251	-0.651637	1.255	-0.082026
0.252	-0.652681	1.258	-0.0828854
0.252	-0.653928	1.261	-0.0812874
0.253	-0.655482	1.264	-0.0793844
0.253	-0.657026	1.267	-0.0783907
0.254	-0.658569	1.27	-0.0787885
0.254	-0.660132	1.273	-0.0815742
0.255	-0.661843	1.276	-0.0836467
0.256	-0.663845	1.279	-0.0840263
0.256	-0.665835	1.282	-0.0845974
0.257	-0.667795	1.285	-0.0854316
0.257	-0.669408	1.288	-0.0861298
0.258	-0.669963	1.29	-0.0877348
0.259	-0.670518	1.293	-0.0907188
0.259	-0.671071	1.296	-0.0939783
0.26	-0.671626	1.299	-0.0967381
0.26	-0.672193	1.302	-0.0970674
0.261	-0.672827	1.305	-0.0966025
0.261	-0.673465	1.308	-0.0975159
0.262	-0.674099	1.311	-0.0989812
0.263	-0.674694	1.314	-0.100245
0.263	-0.675096	1.317	-0.100502
0.264	-0.675497	1.32	-0.100375
0.264	-0.675901	1.322	-0.100642
0.265	-0.676302	1.325	-0.100705
0.265	-0.676686	1.328	-0.100547
0.266	-0.677	1.331	-0.100542
0.267	-0.677293	1.334	-0.100044
0.267	-0.677589	1.337	-0.0982478
0.268	-0.677759	1.34	-0.095593
0.268	-0.677347	1.343	-0.094682
0.269	-0.676708	1.346	-0.0960636
0.27	-0.676065	1.349	-0.0986335
0.27	-0.675423	1.352	-0.100626
0.271	-0.674844	1.355	-0.101273
0.271	-0.674616	1.357	-0.101976
0.272	-0.674775	1.36	-0.103407
0.272	-0.674934	1.363	-0.103842
0.273	-0.675366	1.366	-0.103526
0.274	-0.677186	1.369	-0.104326
0.274	-0.679777	1.372	-0.104418
0.275	-0.682372	1.375	-0.104161
0.275	-0.684966	1.378	-0.103729
0.276	-0.687396	1.381	-0.102717
0.277	-0.688826	1.384	-0.102504
0.277	-0.688727	1.387	-0.102775
0.278	-0.688628	1.39	-0.102656
0.278	-0.688425	1.392	-0.104004
0.279	-0.68762	1.395	-0.107149
0.279	-0.686156	1.398	-0.109771
0.28	-0.684683	1.401	-0.111196
0.281	-0.683206	1.404	-0.111288
0.281	-0.681744	1.407	-0.111043
0.282	-0.680755	1.41	-0.111734
0.282	-0.68179	1.413	-0.112989
0.283	-0.682827	1.416	-0.114153
0.284	-0.683852	1.419	-0.114837
0.284	-0.684727	1.422	-0.114725
0.285	-0.685315	1.424	-0.113908
0.285	-0.685904	1.427	-0.11328
0.286	-0.68649	1.43	-0.113916
0.286	-0.687079	1.433	-0.115172
0.287	-0.687721	1.436	-0.115557
0.288	-0.68857	1.439	-0.115209
0.288	-0.689448	1.442	-0.114709
0.289	-0.690326	1.445	-0.114179
0.289	-0.691185	1.448	-0.113919
0.29	-0.691986	1.451	-0.113234
0.291	-0.692779	1.454	-0.112418
0.291	-0.693573	1.457	-0.112901
0.292	-0.694364	1.459	-0.113498
0.292	-0.695276	1.462	-0.114253
0.293	-0.6967	1.465	-0.116043
0.293	-0.698254	1.468	-0.118874
0.294	-0.6998	1.471	-0.122015
0.295	-0.701361	1.474	-0.124938
0.295	-0.702975	1.477	-0.127182
0.296	-0.704544	1.48	-0.12918
0.296	-0.706122	1.483	-0.131233
0.297	-0.707769	1.486	-0.131829
0.298	-0.70914	1.489	-0.132548
0.298	-0.707313	1.491	-0.133943
0.299	-0.704175	1.494	-0.134277
0.299	-0.701042	1.497	-0.133611
0.3	-0.697874	1.5	-0.133898
0.3	-0.694373	1.503	-0.134935
0.301	-0.690456	1.506	-0.136088
0.302	-0.686507	1.509	-0.137352
0.302	-0.682557	1.512	-0.138399
0.303	-0.678781	1.515	-0.138738
0.303	-0.676826	1.518	-0.137046
0.304	-0.677316	1.521	-0.135561
0.305	-0.677805	1.524	-0.136073
0.305	-0.67836	1.526	-0.136923
0.306	-0.67982	1.529	-0.13638
0.306	-0.682983	1.532	-0.135201
0.307	-0.686176	1.535	-0.134058
0.307	-0.689368	1.538	-0.13238
0.308	-0.692577	1.541	-0.131051
0.309	-0.69589	1.544	-0.131171
0.309	-0.699462	1.547	-0.132135
0.31	-0.703043	1.55	-0.131627
0.31	-0.706617	1.553	-0.130425
0.311	-0.710005	1.556	-0.129832
0.312	-0.711087	1.558	-0.129194
0.312	-0.712163	1.561	-0.128438
0.313	-0.713241	1.564	-0.128222
0.313	-0.714325	1.567	-0.129512
0.314	-0.715546	1.57	-0.131663
0.314	-0.717196	1.573	-0.133666
0.315	-0.718858	1.576	-0.135794
0.316	-0.720503	1.579	-0.13784
0.316	-0.722113	1.582	-0.13872
0.317	-0.7235	1.585	-0.137297
0.317	-0.724864	1.588	-0.134638
0.318	-0.726231	1.591	-0.132796
0.319	-0.727588	1.593	-0.131774
0.319	-0.728921	1.596	-0.13154
0.32	-0.729933	1.599	-0.131724
0.32	-0.730951	1.602	-0.132015
0.321	-0.731974	1.605	-0.132758
0.321	-0.732934	1.608	-0.134424
0.322	-0.733329	1.611	-0.135808
0.323	-0.733592	1.614	-0.137404
0.323	-0.733851	1.617	-0.14035
0.324	-0.734113	1.62	-0.143127
0.324	-0.734409	1.623	-0.145171
0.325	-0.735082	1.625	-0.146312
0.326	-0.735911	1.628	-0.147039
0.326	-0.736741	1.631	-0.147632
0.327	-0.737876	1.634	-0.147549
0.327	-0.742184	1.637	-0.146449
0.328	-0.747854	1.64	-0.145216
0.328	-0.753424	1.643	-0.144704
0.329	-0.759057	1.646	-0.14382
0.33	-0.764608	1.649	-0.142933
0.33	-0.76971	1.652	-0.142785
0.331	-0.774397	1.655	-0.14393
0.331	-0.779102	1.658	-0.145823
0.332	-0.783659	1.66	-0.147542
0.333	-0.786329	1.663	-0.149328
0.333	-0.786589	1.666	-0.151331
0.334	-0.786845	1.669	-0.154132
0.334	-0.787104	1.672	-0.157919
0.335	-0.787381	1.675	-0.161086
0.335	-0.787946	1.678	-0.161922
0.336	-0.789367	1.681	-0.161123
0.337	-0.7908	1.684	-0.158847
0.337	-0.792207	1.687	-0.156227
0.338	-0.793476	1.69	-0.15442
0.338	-0.794478	1.692	-0.153393
0.339	-0.7955	1.695	-0.152987
0.339	-0.796517	1.698	-0.151969
0.34	-0.797539	1.701	-0.150413
0.341	-0.798575	1.704	-0.150435
0.341	-0.79979	1.707	-0.152402
0.342	-0.801072	1.71	-0.154662
0.342	-0.802333	1.713	-0.157595
0.343	-0.803446	1.716	-0.160922
0.344	-0.804148	1.719	-0.163214
0.344	-0.80485	1.722	-0.164178
0.345	-0.805554	1.725	-0.164091
0.345	-0.806255	1.727	-0.164304
0.346	-0.806947	1.73	-0.165878
0.346	-0.807576	1.733	-0.167886
0.347	-0.808155	1.736	-0.170097
0.348	-0.808736	1.739	-0.172925
0.348	-0.809354	1.742	-0.174995
0.349	-0.810259	1.745	-0.174634
0.349	-0.811128	1.748	-0.17243
0.35	-0.812021	1.751	-0.171288
0.351	-0.812944	1.754	-0.172171
0.351	-0.813867	1.757	-0.174317
0.352	-0.814969	1.76	-0.176034
0.352	-0.816248	1.762	-0.176084
0.353	-0.817529	1.765	-0.175552
0.353	-0.818811	1.768	-0.175688
0.354	-0.819695	1.771	-0.17567
0.355	-0.82041	1.774	-0.17504
0.355	-0.82112	1.777	-0.175302
0.356	-0.821831	1.78	-0.174994
0.356	-0.822541	1.783	-0.175133
0.357	-0.823226	1.786	-0.176729
0.358	-0.823855	1.789	-0.177235
0.358	-0.82448	1.792	-0.177352
0.359	-0.825104	1.794	-0.177032
0.359	-0.826189	1.797	-0.175057
0.36	-0.827751	1.8	-0.172588
0.36	-0.829305	1.803	-0.172066
0.361	-0.830872	1.806	-0.173916
0.362	-0.832432	1.809	-0.176205
0.362	-0.833897	1.812	-0.176111
0.363	-0.834399	1.815	-0.172537
0.363	-0.834886	1.818	-0.168235
0.364	-0.835372	1.821	-0.165257
0.365	-0.835629	1.824	-0.163531
0.365	-0.83497	1.827	-0.162411
0.366	-0.834294	1.829	-0.162358
0.366	-0.833622	1.832	-0.164081
0.367	-0.832952	1.835	-0.165895
0.367	-0.832272	1.838	-0.167435
0.368	-0.832665	1.841	-0.168853
0.369	-0.833338	1.844	-0.170103
0.369	-0.834022	1.847	-0.172796
0.37	-0.8347	1.85	-0.176117
0.37	-0.835179	1.853	-0.178595
0.371	-0.835604	1.856	-0.180816
0.372	-0.836031	1.859	-0.182556
0.372	-0.836454	1.861	-0.182009
0.373	-0.836879	1.864	-0.179158
0.373	-0.836957	1.867	-0.175836
0.374	-0.836503	1.87	-0.173852
0.374	-0.836042	1.873	-0.173541
0.375	-0.835579	1.876	-0.17305
0.376	-0.835188	1.879	-0.170416
0.376	-0.834844	1.882	-0.166341
0.377	-0.834505	1.885	-0.164888
0.377	-0.834163	1.888	-0.166346
0.378	-0.833821	1.891	-0.166742
0.379	-0.833615	1.894	-0.166906
0.379	-0.834632	1.896	-0.168816
0.38	-0.835664	1.899	-0.171205
0.38	-0.836697	1.902	-0.173407
0.381	-0.837557	1.905	-0.175318
0.381	-0.83824	1.908	-0.177706
0.382	-0.83892	1.911	-0.182656
0.383	-0.839603	1.914	-0.187303
0.383	-0.840287	1.917	-0.187701
0.384	-0.840965	1.92	-0.187351
0.384	-0.841666	1.923	-0.189038
0.385	-0.842365	1.926	-0.190209
0.386	-0.843067	1.928	-0.189695
0.386	-0.843798	1.931	-0.188493
0.387	-0.844584	1.934	-0.187566
0.387	-0.845376	1.937	-0.186899
0.388	-0.846165	1.94	-0.184543
0.388	-0.846952	1.943	-0.181052
0.389	-0.847737	1.946	-0.180477
0.39	-0.848852	1.949	-0.182456
0.39	-0.850176	1.952	-0.183454
0.391	-0.851515	1.955	-0.183481
0.391	-0.852948	1.958	-0.183834
0.392	-0.85536	1.961	-0.184668
0.393	-0.857772	1.963	-0.185084
0.393	-0.86017	1.966	-0.184719
0.394	-0.862604	1.969	-0.184986
0.394	-0.865009	1.972	-0.18593
0.395	-0.867385	1.975	-0.185586
0.395	-0.869671	1.978	-0.18434
0.396	-0.871961	1.981	-0.18236
0.397	-0.87426	1.984	-0.179433
0.397	-0.875483	1.987	-0.176714
0.398	-0.876426	1.99	-0.174378
0.398	-0.87737	1.993	-0.173252
0.399	-0.878313	1.995	-0.174055
0.4	-0.87925	1.998	-0.174632
0.4	-0.880227	2.001	-0.173727
0.401	-0.881269	2.004	-0.172593
0.401	-0.882317	2.007	-0.17143
0.402	-0.883367	2.01	-0.170037
0.402	-0.884718	2.013	-0.170267
0.403	-0.886525	2.016	-0.17193
0.404	-0.888406	2.019	-0.173059
0.404	-0.890338	2.022	-0.173127
0.405	-0.892275	2.025	-0.17317
0.405	-0.894252	2.028	-0.174455
0.406	-0.896422	2.03	-0.175238
0.407	-0.898629	2.033	-0.175744
0.407	-0.900827	2.036	-0.17819
0.408	-0.90291	2.039	-0.182529
0.408	-0.903883	2.042	-0.186011
0.409	-0.904709	2.045	-0.187956
0.409	-0.905531	2.048	-0.190132
0.41	-0.906352	2.051	-0.192794
0.411	-0.907105	2.054	-0.194975
0.411	-0.907223	2.057	-0.195942
0.412	-0.907249	2.06	-0.197496
0.412	-0.907275	2.063	-0.200296
0.413	-0.907302	2.065	-0.202133
0.413	-0.90731	2.068	-0.201773
0.414	-0.907314	2.071	-0.200786
0.415	-0.907317	2.074	-0.199973
0.415	-0.907321	2.077	-0.199213
0.416	-0.907325	2.08	-0.198529
0.416	-0.907944	2.083	-0.197869
0.417	-0.908647	2.086	-0.198152
0.418	-0.909353	2.089	-0.198451
0.418	-0.910061	2.092	-0.197144
0.419	-0.910476	2.095	-0.194684
0.419	-0.910662	2.097	-0.193165
0.42	-0.910822	2.1	-0.193226
0.42	-0.910981	2.103	-0.193787
0.421	-0.911139	2.106	-0.194585
0.422	-0.911496	2.109	-0.195514
0.422	-0.911904	2.112	-0.196592
0.423	-0.912316	2.115	-0.196514
0.423	-0.912724	2.118	-0.195482
0.424	-0.913177	2.121	-0.195618
0.425	-0.913695	2.124	-0.197118
0.425	-0.914218	2.127	-0.198104
0.426	-0.914752	2.13	-0.197801
0.426	-0.915275	2.132	-0.198359
0.427	-0.915784	2.135	-0.199007
0.427	-0.916265	2.138	-0.197757
0.428	-0.916741	2.141	-0.195418
0.429	-0.917211	2.144	-0.193966
0.429	-0.917654	2.147	-0.193602
0.43	-0.918032	2.15	-0.192097
0.43	-0.918397	2.153	-0.190044
0.431	-0.918764	2.156	-0.189286
0.432	-0.919131	2.159	-0.189318
0.432	-0.91961	2.162	-0.188334
0.433	-0.920355	2.164	-0.187885
0.433	-0.921133	2.167	-0.189432
0.434	-0.92191	2.17	-0.190473
0.434	-0.922642	2.173	-0.190755
0.435	-0.923182	2.176	-0.191493
0.436	-0.923696	2.179	-0.192732
0.436	-0.924211	2.182	-0.193456
0.437	-0.924722	2.185	-0.194396
0.437	-0.925209	2.188	-0.19618
0.438	-0.925411	2.191	-0.197401
0.439	-0.925578	2.194	-0.197163
0.439	-0.925744	2.197	-0.195422
0.44	-0.92598	2.199	-0.194352
0.44	-0.926866	2.202	-0.194935
0.441	-0.927828	2.205	-0.19554
0.441	-0.928785	2.208	-0.195086
0.442	-0.929749	2.211	-0.195069
0.443	-0.930712	2.214	-0.19563
0.443	-0.932133	2.217	-0.195561
0.444	-0.933717	2.22	-0.19604
0.444	-0.935313	2.223	-0.196997
0.445	-0.936911	2.226	-0.198748
0.446	-0.937896	2.229	-0.199936
0.446	-0.938791	2.231	-0.198843
0.447	-0.939697	2.234	-0.197769
0.447	-0.940593	2.237	-0.198554
0.448	-0.941501	2.24	-0.200584
0.448	-0.94203	2.243	-0.201935
0.449	-0.942362	2.246	-0.202456
0.45	-0.94267	2.249	-0.203125
0.45	-0.942978	2.252	-0.205414
0.451	-0.943086	2.255	-0.207238
0.451	-0.943146	2.258	-0.208786
0.452	-0.943203	2.261	-0.21097
0.453	-0.94326	2.264	-0.212156
0.453	-0.943318	2.266	-0.212452
0.454	-0.943659	2.269	-0.211762
0.454	-0.944224	2.272	-0.211894
0.455	-0.944819	2.275	-0.212984
0.455	-0.945408	2.278	-0.212974
0.456	-0.94599	2.281	-0.211115
0.457	-0.946598	2.284	-0.2099
0.457	-0.94723	2.287	-0.209743
0.458	-0.947875	2.29	-0.209576
0.458	-0.948518	2.293	-0.211227
0.459	-0.94914	2.296	-0.214493
0.46	-0.949704	2.298	-0.216495
0.46	-0.950252	2.301	-0.216005
0.461	-0.9508	2.304	-0.214401
0.461	-0.95125	2.307	-0.213045
0.462	-0.95145	2.31	-0.212075
0.462	-0.951585	2.313	-0.211651
0.463	-0.95172	2.316	-0.213169
0.464	-0.951855	2.319	-0.214725
0.464	-0.952009	2.322	-0.213741
0.465	-0.952346	2.325	-0.212173
0.465	-0.952733	2.328	-0.212865
0.466	-0.953121	2.331	-0.214788
0.467	-0.953537	2.333	-0.217288
0.467	-0.954203	2.336	-0.220243
0.468	-0.954936	2.339	-0.222916
0.468	-0.955671	2.342	-0.22465
0.469	-0.956405	2.345	-0.224622
0.469	-0.957139	2.348	-0.225098
0.47	-0.958118	2.351	-0.227039
0.471	-0.959228	2.354	-0.228327
0.471	-0.960353	2.357	-0.228889
0.472	-0.961487	2.36	-0.230257
0.472	-0.962219	2.363	-0.231328
0.473	-0.962736	2.365	-0.231874
0.474	-0.963225	2.368	-0.232117
0.474	-0.963717	2.371	-0.232348
0.475	-0.964209	2.374	-0.232678
0.475	-0.964497	2.377	-0.232927
0.476	-0.964592	2.38	-0.233249
0.476	-0.964648	2.383	-0.233085
0.477	-0.964704	2.386	-0.231174
0.478	-0.96508	2.389	-0.228053
0.478	-0.965689	2.392	-0.224689
0.479	-0.966336	2.395	-0.22119
0.479	-0.966985	2.398	-0.217054
0.48	-0.967631	2.4	-0.214274
0.481	-0.968415	2.403	-0.213304
0.481	-0.969439	2.406	-0.212081
0.482	-0.970526	2.409	-0.210662
0.482	-0.971612	2.412	-0.210221
0.483	-0.972445	2.415	-0.211325
0.483	-0.973046	2.418	-0.211598
0.484	-0.973594	2.421	-0.211558
0.485	-0.974144	2.424	-0.211159
0.485	-0.9747	2.427	-0.211968
0.486	-0.975224	2.43	-0.213189
0.486	-0.975485	2.433	-0.212703
0.487	-0.975677	2.435	-0.212636
0.487	-0.975867	2.438	-0.212562
0.488	-0.976082	2.441	-0.211846
0.489	-0.976353	2.444	-0.211368
0.489	-0.976641	2.447	-0.212703
0.49	-0.976929	2.45	-0.215628
0.49	-0.977216	2.453	-0.219708
0.491	-0.977503	2.456	-0.223043
0.492	-0.978427	2.459	-0.224699
0.492	-0.979508	2.462	-0.2263
0.493	-0.980593	2.465	-0.227999
0.493	-0.981654	2.467	-0.230571
0.494	-0.982532	2.47	-0.232326
0.494	-0.983362	2.473	-0.232226
0.495	-0.984196	2.476	-0.23223
0.496	-0.985029	2.479	-0.232141
0.496	-0.985861	2.482	-0.231512
0.497	-0.986186	2.485	-0.231967
0.497	-0.986334	2.488	-0.235354
0.498	-0.986468	2.491	-0.239015
0.499	-0.986601	2.494	-0.240722
0.499	-0.986484	2.497	-0.240582
0.5	-0.986241	2.5	-0.238657
0.5	-0.985982	2.502	-0.238785
0.501	-0.985723	2.505	-0.238924
0.501	-0.985465	2.508	-0.236709
0.502	-0.985432	2.511	-0.233476
0.503	-0.985551	2.514	-0.231076
0.503	-0.985694	2.517	-0.226712
0.504	-0.985837	2.52	-0.222088
0.504	-0.986191	2.523	-0.218993
0.505	-0.986736	2.526	-0.216229
0.506	-0.987312	2.529	-0.216755
0.506	-0.987892	2.532	-0.219279
0.507	-0.988468	2.534	-0.221271
0.507	-0.989037	2.537	-0.225266
0.508	-0.989597	2.54	-0.230512
0.508	-0.990154	2.543	-0.234645
0.509	-0.990706	2.546	-0.239219
0.51	-0.991105	2.549	-0.244162
0.51	-0.991285	2.552	-0.245717
0.511	-0.991403	2.555	-0.246665
0.511	-0.991523	2.558	-0.247482
0.512	-0.991643	2.561	-0.245838
0.513	-0.991921	2.564	-0.24467
0.513	-0.992642	2.567	-0.243084
0.514	-0.993525	2.569	-0.241423
0.514	-0.994407	2.572	-0.239496
0.515	-0.995318	2.575	-0.235907
0.515	-0.996459	2.578	-0.231239
0.516	-0.997702	2.581	-0.229817
0.517	-0.998952	2.584	-0.230966
0.517	-1.0002	2.587	-0.231909
0.518	-1.00137	2.59	-0.231516
0.518	-1.00224	2.593	-0.230357
0.519	-1.00297	2.596	-0.229703
0.52	-1.00372	2.599	-0.229639
0.52	-1.00446	2.601	-0.23073
0.521	-1.00465	2.604	-0.23202
0.521	-1.00459	2.607	-0.2338
0.522	-1.00454	2.61	-0.235445
0.522	-1.00448	2.613	-0.235488
0.523	-1.00443	2.616	-0.234888
0.524	-1.00471	2.619	-0.235512
0.524	-1.00517	2.622	-0.237433
0.525	-1.00565	2.625	-0.238769
0.525	-1.00613	2.628	-0.238427
0.526	-1.00705	2.631	-0.237116
0.527	-1.0082	2.634	-0.236206
0.527	-1.00937	2.636	-0.236175
0.528	-1.01055	2.639	-0.237266
0.528	-1.01173	2.642	-0.237681
0.529	-1.01291	2.645	-0.237864
0.529	-1.0141	2.648	-0.239154
0.53	-1.01531	2.651	-0.239663
0.531	-1.01651	2.654	-0.239351
0.531	-1.01751	2.657	-0.240399
0.532	-1.01834	2.66	-0.24326
0.532	-1.01915	2.663	-0.246165
0.533	-1.01995	2.666	-0.249386
0.534	-1.02074	2.668	-0.251071
0.534	-1.02153	2.671	-0.252076
0.535	-1.02225	2.674	-0.254912
0.535	-1.02292	2.677	-0.258048
0.536	-1.0236	2.68	-0.2589
0.536	-1.02428	2.683	-0.258964
0.537	-1.02497	2.686	-0.257907
0.538	-1.02567	2.689	-0.254729
0.538	-1.02637	2.692	-0.25261
0.539	-1.02707	2.695	-0.249427
0.539	-1.02777	2.698	-0.245699
0.54	-1.02862	2.701	-0.244077
0.541	-1.02955	2.703	-0.24219
0.541	-1.03048	2.706	-0.239057
0.542	-1.03127	2.709	-0.238094
0.542	-1.03161	2.712	-0.238965
0.543	-1.03178	2.715	-0.240704
0.543	-1.03196	2.718	-0.241129
0.544	-1.03214	2.721	-0.239605
0.545	-1.03231	2.724	-0.240042
0.545	-1.03258	2.727	-0.24233
0.546	-1.03291	2.73	-0.244846
0.546	-1.03325	2.733	-0.246348
0.547	-1.03366	2.736	-0.247482
0.548	-1.03438	2.738	-0.248319
0.548	-1.03523	2.741	-0.249169
0.549	-1.03607	2.744	-0.249457
0.549	-1.03691	2.747	-0.250624
0.55	-1.03775	2.75	-0.252943
0.55	-1.03862	2.753	-0.253328
0.551	-1.03953	2.756	-0.25099
0.552	-1.04044	2.759	-0.247698
0.552	-1.04135	2.762	-0.245913
0.553	-1.04193	2.765	-0.244681
0.553	-1.04232	2.768	-0.244718
0.554	-1.04269	2.77	-0.244148
0.554	-1.04307	2.773	-0.243096
0.555	-1.04345	2.776	-0.242591
0.556	-1.04388	2.779	-0.241153
0.556	-1.04439	2.782	-0.239256
0.557	-1.04493	2.785	-0.239594
0.557	-1.04546	2.788	-0.241677
0.558	-1.04599	2.791	-0.243048
0.559	-1.04651	2.794	-0.245708
0.559	-1.04702	2.797	-0.247148
0.56	-1.04753	2.8	-0.247014
0.56	-1.04804	2.803	-0.247877
0.561	-1.04864	2.805	-0.248497
0.561	-1.04941	2.808	-0.249273
0.562	-1.05025	2.811	-0.250192
0.563	-1.05106	2.814	-0.251192
0.563	-1.05186	2.817	-0.250929
0.564	-1.05274	2.82	-0.250103
0.564	-1.05369	2.823	-0.247397
0.565	-1.05464	2.826	-0.24195
0.566	-1.0556	2.829	-0.238184
0.566	-1.05645	2.832	-0.238241
0.567	-1.05703	2.835	-0.239029
0.567	-1.05744	2.837	-0.239914
0.568	-1.05786	2.84	-0.240846
0.568	-1.05828	2.843	-0.241463
0.569	-1.05856	2.846	-0.241872
0.57	-1.05875	2.849	-0.241805
0.57	-1.05892	2.852	-0.241379
0.571	-1.05909	2.855	-0.243296
0.571	-1.05926	2.858	-0.2471
0.572	-1.0594	2.861	-0.247875
0.573	-1.05951	2.864	-0.248914
0.573	-1.05961	2.867	-0.249834
0.574	-1.05972	2.87	-0.249556
0.574	-1.05975	2.872	-0.249074
0.575	-1.05971	2.875	-0.247363
0.575	-1.05966	2.878	-0.247125
0.576	-1.0596	2.881	-0.248945
0.577	-1.05955	2.884	-0.25054
0.577	-1.05973	2.887	-0.250331
0.578	-1.06012	2.89	-0.250393
0.578	-1.06056	2.893	-0.250174
0.579	-1.061	2.896	-0.249863
0.58	-1.06141	2.899	-0.250747
0.58	-1.0618	2.902	-0.251301
0.581	-1.06217	2.904	-0.25353
0.581	-1.06254	2.907	-0.255245
0.582	-1.06291	2.91	-0.254981
0.582	-1.06325	2.913	-0.254692
0.583	-1.06355	2.916	-0.254566
0.584	-1.06382	2.919	-0.253559
0.584	-1.0641	2.922	-0.253821
0.585	-1.06433	2.925	-0.254829
0.585	-1.06448	2.928	-0.253566
0.586	-1.0646	2.931	-0.252792
0.587	-1.06472	2.934	-0.253139
0.587	-1.06484	2.937	-0.252823
0.588	-1.06492	2.939	-0.253018
0.588	-1.06484	2.942	-0.254027
0.589	-1.06465	2.945	-0.255732
0.589	-1.06446	2.948	-0.257704
0.59	-1.06419	2.951	-0.258233
0.591	-1.06376	2.954	-0.257167
0.591	-1.06325	2.957	-0.257895
0.592	-1.06274	2.96	-0.258152
0.592	-1.06223	2.963	-0.256721
0.593	-1.06172	2.966	-0.256176
0.594	-1.06126	2.969	-0.255633
0.594	-1.06083	2.971	-0.254953
0.595	-1.06041	2.974	-0.253987
0.595	-1.06008	2.977	-0.25377
0.596	-1.06004	2.98	-0.253439
0.596	-1.06015	2.983	-0.254264
0.597	-1.06027	2.986	-0.254858
0.598	-1.06038	2.989	-0.255531
0.598	-1.06049	2.992	-0.255044
0.599	-1.06045	2.995	-0.253019
0.599	-1.06026	2.998	-0.253027
0.6	-1.06003	3.001	-0.253241
0.601	-1.05981	3.004	-0.253421
0.601	-1.05963	3.006	-0.252352
0.602	-1.05947	3.009	-0.25029
0.602	-1.05932	3.012	-0.248381
0.603	-1.05916	3.015	-0.247902
0.603	-1.05901	3.018	-0.248444
0.604	-1.05926	3.021	-0.250688
0.605	-1.06007	3.024	-0.254503
0.605	-1.06107	3.027	-0.256623
0.606	-1.06208	3.03	-0.25537
0.606	-1.06284	3.033	-0.253226
0.607	-1.06339	3.036	-0.254571
0.608	-1.0639	3.038	-0.256669
0.608	-1.0644	3.041	-0.25701
0.609	-1.06491	3.044	-0.257213
0.609	-1.06532	3.047	-0.258138
0.61	-1.06554	3.05	-0.258465
0.61	-1.06566	3.053	-0.257375
0.611	-1.06579	3.056	-0.256007
0.612	-1.06594	3.059	-0.257864
0.612	-1.06614	3.062	-0.26142
0.613	-1.06635	3.065	-0.262067
0.613	-1.06657	3.068	-0.260444
0.614	-1.06678	3.071	-0.260221
0.615	-1.06704	3.073	-0.261227
0.615	-1.06747	3.076	-0.261083
0.616	-1.068	3.079	-0.260672
0.616	-1.06852	3.082	-0.261385
0.617	-1.06906	3.085	-0.263099
0.617	-1.06976	3.088	-0.263711
0.618	-1.0706	3.091	-0.262433
0.619	-1.07144	3.094	-0.262452
0.619	-1.07228	3.097	-0.26557
0.62	-1.07313	3.1	-0.267825
0.62	-1.07376	3.103	-0.268367
0.621	-1.07418	3.106	-0.269856
0.622	-1.0746	3.108	-0.2719
0.622	-1.07502	3.111	-0.272849
0.623	-1.0754	3.114	-0.272547
0.623	-1.07573	3.117	-0.273183
0.624	-1.07606	3.12	-0.274047
0.624	-1.07639	3.123	-0.272803
0.625	-1.07672	3.126	-0.26849
0.626	-1.07687	3.129	-0.263871
0.626	-1.07679	3.132	-0.262983
0.627	-1.0767	3.135	-0.262203
0.627	-1.0766	3.138	-0.262127
0.628	-1.07664	3.14	-0.26256
0.628	-1.07684	3.143	-0.263361
0.629	-1.07708	3.146	-0.263981
0.63	-1.07732	3.149	-0.264743
0.63	-1.07756	3.152	-0.265635
0.631	-1.07804	3.155	-0.26856
0.631	-1.07889	3.158	-0.273292
0.632	-1.07986	3.161	-0.274767
0.633	-1.08082	3.164	-0.27691
0.633	-1.08144	3.167	-0.278841
0.634	-1.08148	3.17	-0.277137
0.634	-1.08129	3.173	-0.275098
0.635	-1.08109	3.175	-0.27407
0.635	-1.08089	3.178	-0.273623
0.636	-1.08064	3.181	-0.273693
0.637	-1.08028	3.184	-0.274708
0.637	-1.07988	3.187	-0.275928
0.638	-1.07948	3.19	-0.277036
0.638	-1.07915	3.193	-0.276668
0.639	-1.07901	3.196	-0.275689
0.64	-1.079	3.199	-0.278109
0.64	-1.07898	3.202	-0.277196
0.641	-1.07896	3.205	-0.27559
0.641	-1.07899	3.207	-0.275231
0.642	-1.07916	3.21	-0.275481
0.642	-1.07942	3.213	-0.276545
0.643	-1.07967	3.216	-0.276465
0.644	-1.07989	3.219	-0.27568
0.644	-1.07995	3.222	-0.275593
0.645	-1.07988	3.225	-0.276278
0.645	-1.07982	3.228	-0.276397
0.646	-1.07975	3.231	-0.279643
0.647	-1.07968	3.234	-0.284665
0.647	-1.07957	3.237	-0.288557
0.648	-1.07943	3.24	-0.290792
0.648	-1.07928	3.242	-0.291418
0.649	-1.07914	3.245	-0.291857
0.649	-1.0792	3.248	-0.291441
0.65	-1.07948	3.251	-0.287796
0.651	-1.07976	3.254	-0.28593
0.651	-1.08004	3.257	-0.287219
0.652	-1.08032	3.26	-0.288402
0.652	-1.08056	3.263	-0.287392
0.653	-1.08075	3.266	-0.285676
0.654	-1.08095	3.269	-0.28466
0.654	-1.08115	3.272	-0.282321
0.655	-1.08154	3.274	-0.28062
0.655	-1.08214	3.277	-0.281641
0.656	-1.08277	3.28	-0.28459
0.656	-1.0834	3.283	-0.283464
0.657	-1.08402	3.286	-0.280911
0.658	-1.08484	3.289	-0.280387
0.658	-1.08588	3.292	-0.27935
0.659	-1.08695	3.295	-0.278116
0.659	-1.08801	3.298	-0.278951
0.66	-1.08883	3.301	-0.282013
0.661	-1.08928	3.304	-0.283939
0.661	-1.08962	3.307	-0.284319
0.662	-1.08996	3.309	-0.28484
0.662	-1.0903	3.312	-0.286896
0.663	-1.09055	3.315	-0.287601
0.663	-1.09067	3.318	-0.285847
0.664	-1.09077	3.321	-0.28393
0.665	-1.09087	3.324	-0.282415
0.665	-1.09103	3.327	-0.278844
0.666	-1.09129	3.33	-0.276887
0.666	-1.0916	3.333	-0.276716
0.667	-1.0919	3.336	-0.274179
0.668	-1.09221	3.339	-0.272098
0.668	-1.09265	3.341	-0.272312
0.669	-1.09329	3.344	-0.273386
0.669	-1.09399	3.347	-0.275997
0.67	-1.09468	3.35	-0.278788
0.67	-1.0953	3.353	-0.280858
0.671	-1.09582	3.356	-0.282841
0.672	-1.09625	3.359	-0.282492
0.672	-1.09668	3.362	-0.282836
0.673	-1.09711	3.365	-0.286237
0.673	-1.09747	3.368	-0.287657
0.674	-1.09754	3.371	-0.286633
0.675	-1.09732	3.374	-0.285685
0.675	-1.0971	3.376	-0.283478
0.676	-1.09688	3.379	-0.280379
0.676	-1.0967	3.382	-0.278542
0.677	-1.09656	3.385	-0.277524
0.677	-1.09642	3.388	-0.278496
0.678	-1.09628	3.391	-0.279454
0.679	-1.09614	3.394	-0.278668
0.679	-1.09604	3.397	-0.27928
0.68	-1.09597	3.4	-0.280477
0.68	-1.0959	3.403	-0.281055
0.681	-1.09583	3.406	-0.282446
0.682	-1.0958	3.409	-0.285226
0.682	-1.09581	3.411	-0.287095
0.683	-1.09583	3.414	-0.288942
0.683	-1.09584	3.417	-0.289762
0.684	-1.09585	3.42	-0.288152
0.684	-1.09598	3.423	-0.286813
0.685	-1.09628	3.426	-0.286407
0.686	-1.09658	3.429	-0.28598
0.686	-1.09689	3.432	-0.285578
0.687	-1.09704	3.435	-0.284882
0.687	-1.09693	3.438	-0.284148
0.688	-1.0968	3.441	-0.283761
0.689	-1.09666	3.443	-0.281826
0.689	-1.09653	3.446	-0.279586
0.69	-1.09632	3.449	-0.279397
0.69	-1.09596	3.452	-0.280699
0.691	-1.09555	3.455	-0.282026
0.691	-1.09514	3.458	-0.282307
0.692	-1.09481	3.461	-0.281936
0.693	-1.09461	3.464	-0.281234
0.693	-1.09445	3.467	-0.280723
0.694	-1.09428	3.47	-0.280175
0.694	-1.09412	3.473	-0.280703
0.695	-1.09394	3.476	-0.282102
0.696	-1.09376	3.478	-0.282778
0.696	-1.09357	3.481	-0.282958
0.697	-1.09338	3.484	-0.282371
0.697	-1.09308	3.487	-0.282139
0.698	-1.09257	3.49	-0.281328
0.698	-1.09198	3.493	-0.280078
0.699	-1.09139	3.496	-0.281583
0.7	-1.0908	3.499	-0.284764
0.7	-1.09022	3.502	-0.284337
0.701	-1.08963	3.505	-0.281525
0.701	-1.08904	3.508	-0.280289
0.702	-1.08845	3.51	-0.279469
0.702	-1.08793	3.513	-0.279763
0.703	-1.08769	3.516	-0.280534
0.704	-1.08775	3.519	-0.282001
0.704	-1.08781	3.522	-0.283558
0.705	-1.08787	3.525	-0.281862
0.705	-1.08793	3.528	-0.279153
0.706	-1.08801	3.531	-0.280077
0.707	-1.08812	3.534	-0.282916
0.707	-1.08823	3.537	-0.284424
0.708	-1.08833	3.54	-0.285649
0.708	-1.0884	3.543	-0.286139
0.709	-1.08843	3.545	-0.285446
0.709	-1.08847	3.548	-0.285103
0.71	-1.0885	3.551	-0.286231
0.711	-1.08853	3.554	-0.288529
0.711	-1.08847	3.557	-0.291106
0.712	-1.08819	3.56	-0.291798
0.712	-1.0879	3.563	-0.28999
0.713	-1.0876	3.566	-0.288317
0.714	-1.08721	3.569	-0.286884
0.714	-1.08663	3.572	-0.286685
0.715	-1.08604	3.575	-0.288002
0.715	-1.08546	3.577	-0.288434
0.716	-1.08487	3.58	-0.28762
0.716	-1.08425	3.583	-0.285589
0.717	-1.08356	3.586	-0.284064
0.718	-1.08284	3.589	-0.286248
0.718	-1.08212	3.592	-0.289775
0.719	-1.08147	3.595	-0.291831
0.719	-1.08097	3.598	-0.293445
0.72	-1.08052	3.601	-0.293977
0.721	-1.08008	3.604	-0.295291
0.721	-1.07963	3.607	-0.297984
0.722	-1.07921	3.61	-0.30119
0.722	-1.07885	3.612	-0.304712
0.723	-1.07854	3.615	-0.305391
0.723	-1.07824	3.618	-0.304032
0.724	-1.07795	3.621	-0.304128
0.725	-1.07766	3.624	-0.304293
0.725	-1.07738	3.627	-0.30294
0.726	-1.07709	3.63	-0.301286
0.726	-1.07681	3.633	-0.298704
0.727	-1.07653	3.636	-0.296934
0.728	-1.07627	3.639	-0.295717
0.728	-1.07607	3.642	-0.294681
0.729	-1.07586	3.644	-0.295239
0.729	-1.07566	3.647	-0.295591
0.73	-1.07545	3.65	-0.294776
0.73	-1.07525	3.653	-0.294905
0.731	-1.07505	3.656	-0.295803
0.732	-1.07485	3.659	-0.295822
0.732	-1.07465	3.662	-0.295431
0.733	-1.07448	3.665	-0.293766
0.733	-1.07442	3.668	-0.29075
0.734	-1.07439	3.671	-0.287474
0.735	-1.07436	3.674	-0.285233
0.735	-1.07431	3.677	-0.283589
0.736	-1.07423	3.679	-0.282666
0.736	-1.07415	3.682	-0.281871
0.737	-1.07408	3.685	-0.281815
0.737	-1.074	3.688	-0.283979
0.738	-1.07393	3.691	-0.288612
0.739	-1.07388	3.694	-0.292601
0.739	-1.07386	3.697	-0.296034
0.74	-1.07385	3.7	-0.298972
0.74	-1.0739	3.703	-0.30056
0.741	-1.0742	3.706	-0.300571
0.742	-1.07451	3.709	-0.299438
0.742	-1.07482	3.711	-0.299895
0.743	-1.07514	3.714	-0.301228
0.743	-1.07545	3.717	-0.303003
0.744	-1.07571	3.72	-0.302333
0.744	-1.0758	3.723	-0.300855
0.745	-1.07587	3.726	-0.299364
0.746	-1.07595	3.729	-0.297624
0.746	-1.07612	3.732	-0.297186
0.747	-1.07633	3.735	-0.298803
0.747	-1.07653	3.738	-0.300099
0.748	-1.07673	3.741	-0.299013
0.749	-1.07693	3.744	-0.297871
0.749	-1.07716	3.746	-0.295617
0.75	-1.07745	3.749	-0.294299
0.75	-1.07777	3.752	-0.294596
0.751	-1.07807	3.755	-0.296037
0.751	-1.07831	3.758	-0.297675
0.752	-1.07849	3.761	-0.296748
0.753	-1.07867	3.764	-0.293938
0.753	-1.07885	3.767	-0.291434
0.754	-1.07903	3.77	-0.290559
0.754	-1.07928	3.773	-0.289558
0.755	-1.07986	3.776	-0.290408
0.756	-1.08055	3.779	-0.291569
0.756	-1.08122	3.781	-0.291467
0.757	-1.08188	3.784	-0.290754
0.757	-1.08248	3.787	-0.289753
0.758	-1.08309	3.79	-0.290492
0.758	-1.08369	3.793	-0.29316
0.759	-1.0843	3.796	-0.296439
0.76	-1.0848	3.799	-0.298501
0.76	-1.08484	3.802	-0.299681
0.761	-1.08453	3.805	-0.298546
0.761	-1.08422	3.808	-0.295398
0.762	-1.08388	3.811	-0.292807
0.763	-1.08343	3.813	-0.292288
0.763	-1.08295	3.816	-0.293665
0.764	-1.08247	3.819	-0.295514
0.764	-1.082	3.822	-0.296662
0.765	-1.08159	3.825	-0.297977
0.765	-1.08151	3.828	-0.299422
0.766	-1.08178	3.831	-0.300569
0.767	-1.08204	3.834	-0.300613
0.767	-1.08231	3.837	-0.300401
0.768	-1.08254	3.84	-0.300327
0.768	-1.08274	3.843	-0.298923
0.769	-1.08295	3.846	-0.298709
0.77	-1.08315	3.848	-0.299302
0.77	-1.08332	3.851	-0.299361
0.771	-1.08333	3.854	-0.298919
0.771	-1.08313	3.857	-0.298605
0.772	-1.08292	3.86	-0.298613
0.772	-1.08272	3.863	-0.299597
0.773	-1.08257	3.866	-0.301809
0.774	-1.08259	3.869	-0.304622
0.774	-1.08263	3.872	-0.306761
0.775	-1.08268	3.875	-0.306223
0.775	-1.08272	3.878	-0.304704
0.776	-1.08287	3.88	-0.303781
0.776	-1.08337	3.883	-0.304856
0.777	-1.08385	3.886	-0.306676
0.778	-1.08432	3.889	-0.308671
0.778	-1.08481	3.892	-0.310044
0.779	-1.08522	3.895	-0.309203
0.779	-1.08561	3.898	-0.307985
0.78	-1.08599	3.901	-0.308472
0.781	-1.08638	3.904	-0.309566
0.781	-1.08675	3.907	-0.309813
0.782	-1.08694	3.91	-0.308899
0.782	-1.08709	3.913	-0.305725
0.783	-1.08725	3.915	-0.302466
0.783	-1.08735	3.918	-0.299561
0.784	-1.08713	3.921	-0.298287
0.785	-1.08678	3.924	-0.299513
0.785	-1.08642	3.927	-0.300766
0.786	-1.08607	3.93	-0.300761
0.786	-1.08574	3.933	-0.300478
0.787	-1.08562	3.936	-0.300581
0.788	-1.08561	3.939	-0.301511
0.788	-1.08561	3.942	-0.30286
0.789	-1.08567	3.945	-0.303385
0.789	-1.08618	3.947	-0.303821
0.79	-1.08709	3.95	-0.303682
0.79	-1.088	3.953	-0.302612
0.791	-1.08891	3.956	-0.301614
0.792	-1.08981	3.959	-0.302068
0.792	-1.09059	3.962	-0.303207
0.793	-1.09108	3.965	-0.303618
0.793	-1.09157	3.968	-0.303522
0.794	-1.09201	3.971	-0.30335
0.795	-1.09215	3.974	-0.303682
0.795	-1.09189	3.977	-0.304139
0.796	-1.09163	3.98	-0.304225
0.796	-1.09137	3.982	-0.304668
0.797	-1.09111	3.985	-0.304337
0.797	-1.09087	3.988	-0.302374
0.798	-1.09074	3.991	-0.301577
0.799	-1.09061	3.994	-0.302335
0.799	-1.0905	3.997	-0.303174
0.8	-1.09053	4	-0.304151
0.8	-1.09082	4.003	-0.305151
0.801	-1.0911	4.006	-0.305319
0.802	-1.09138	4.009	-0.304851
0.802	-1.09166	4.012	-0.304439
0.803	-1.09194	4.014	-0.304978
0.803	-1.09223	4.017	-0.305367
0.804	-1.09251	4.02	-0.303858
0.804	-1.09279	4.023	-0.302639
0.805	-1.09301	4.026	-0.302602
0.806	-1.09283	4.029	-0.303686
0.806	-1.09265	4.032	-0.30434
0.807	-1.09248	4.035	-0.303758
0.807	-1.0923	4.038	-0.303762
0.808	-1.09211	4.041	-0.304783
0.809	-1.09183	4.044	-0.305228
0.809	-1.0914	4.047	-0.305484
0.81	-1.09097	4.049	-0.307625
0.81	-1.09058	4.052	-0.31027
0.811	-1.09035	4.055	-0.312488
0.811	-1.09016	4.058	-0.313442
0.812	-1.08998	4.061	-0.312327
0.813	-1.08979	4.064	-0.31129
0.813	-1.0896	4.067	-0.309444
0.814	-1.08949	4.07	-0.306848
0.814	-1.08977	4.073	-0.30596
0.815	-1.09004	4.076	-0.306925
0.816	-1.09028	4.079	-0.30719
0.816	-1.09032	4.082	-0.305503
0.817	-1.09025	4.084	-0.30266
0.817	-1.09017	4.087	-0.299764
0.818	-1.0901	4.09	-0.298927
0.818	-1.09002	4.093	-0.301012
0.819	-1.08993	4.096	-0.304718
0.82	-1.08974	4.099	-0.307606
0.82	-1.08953	4.102	-0.309105
0.821	-1.08932	4.105	-0.310236
0.821	-1.08925	4.108	-0.311171
0.822	-1.08946	4.111	-0.312794
0.823	-1.08967	4.114	-0.312964
0.823	-1.08987	4.116	-0.310982
0.824	-1.09008	4.119	-0.31
0.824	-1.09027	4.122	-0.308896
0.825	-1.09036	4.125	-0.306769
0.825	-1.09038	4.128	-0.305245
0.826	-1.0904	4.131	-0.305172
0.827	-1.09039	4.134	-0.305058
0.827	-1.09028	4.137	-0.303838
0.828	-1.09017	4.14	-0.3021
0.828	-1.09005	4.143	-0.30271
0.829	-1.08993	4.146	-0.305832
0.83	-1.08983	4.149	-0.307963
0.83	-1.08984	4.151	-0.308482
0.831	-1.0901	4.154	-0.308919
0.831	-1.09036	4.157	-0.310275
0.832	-1.09063	4.16	-0.31102
0.832	-1.0909	4.163	-0.311115
0.833	-1.09117	4.166	-0.311922
0.834	-1.09144	4.169	-0.313454
0.834	-1.09172	4.172	-0.314783
0.835	-1.09199	4.175	-0.315213
0.835	-1.09225	4.178	-0.31458
0.836	-1.09233	4.181	-0.313324
0.837	-1.09241	4.183	-0.312949
0.837	-1.0925	4.186	-0.312771
0.838	-1.09267	4.189	-0.312365
0.838	-1.09299	4.192	-0.312184
0.839	-1.09333	4.195	-0.312644
0.839	-1.09365	4.198	-0.312888
0.84	-1.09398	4.201	-0.312094
0.841	-1.09431	4.204	-0.311573
0.841	-1.09466	4.207	-0.312322
0.842	-1.095	4.21	-0.313896
0.842	-1.09535	4.213	-0.314597
0.843	-1.09567	4.216	-0.3137
0.843	-1.09555	4.218	-0.311811
0.844	-1.09544	4.221	-0.311472
0.845	-1.09532	4.224	-0.312343
0.845	-1.09521	4.227	-0.311809
0.846	-1.09511	4.23	-0.31133
0.846	-1.09526	4.233	-0.312366
0.847	-1.09556	4.236	-0.313445
0.848	-1.09587	4.239	-0.313488
0.848	-1.09618	4.242	-0.312899
0.849	-1.09659	4.245	-0.31231
0.849	-1.09704	4.248	-0.312798
0.85	-1.0975	4.25	-0.312654
0.85	-1.09794	4.253	-0.311318
0.851	-1.09838	4.256	-0.311461
0.852	-1.09879	4.259	-0.311498
0.852	-1.09912	4.262	-0.309586
0.853	-1.09944	4.265	-0.307479
0.853	-1.09977	4.268	-0.306926
0.854	-1.1002	4.271	-0.308352
0.855	-1.10071	4.274	-0.31104
0.855	-1.10122	4.277	-0.313329
0.856	-1.10174	4.28	-0.313998
0.856	-1.10225	4.283	-0.313194
0.857	-1.10267	4.285	-0.312534
0.857	-1.1026	4.288	-0.313905
0.858	-1.10253	4.291	-0.315865
0.859	-1.10246	4.294	-0.317075
0.859	-1.10229	4.297	-0.318243
0.86	-1.10183	4.3	-0.318999
0.86	-1.10138	4.303	-0.319967
0.861	-1.10093	4.306	-0.321139
0.862	-1.10046	4.309	-0.321873
0.862	-1.10001	4.312	-0.322696
0.863	-1.09963	4.315	-0.322859
0.863	-1.09926	4.317	-0.322628
0.864	-1.09889	4.32	-0.32375
0.864	-1.09854	4.323	-0.32496
0.865	-1.09836	4.326	-0.324797
0.866	-1.09818	4.329	-0.324497
0.866	-1.09801	4.332	-0.324045
0.867	-1.09783	4.335	-0.324346
0.867	-1.09769	4.338	-0.326001
0.868	-1.09794	4.341	-0.326825
0.869	-1.09831	4.344	-0.326855
0.869	-1.09867	4.347	-0.326418
0.87	-1.09903	4.35	-0.324862
0.87	-1.09937	4.352	-0.323458
0.871	-1.09972	4.355	-0.324831
0.871	-1.10006	4.358	-0.328205
0.872	-1.1004	4.361	-0.328587
0.873	-1.10074	4.364	-0.32525
0.873	-1.10104	4.367	-0.322696
0.874	-1.10133	4.37	-0.322986
0.874	-1.10161	4.373	-0.324722
0.875	-1.10187	4.376	-0.326928
0.876	-1.10189	4.379	-0.329977
0.876	-1.10174	4.382	-0.333524
0.877	-1.1016	4.384	-0.334736
0.877	-1.10146	4.387	-0.333335
0.878	-1.10132	4.39	-0.334396
0.878	-1.10119	4.393	-0.336236
0.879	-1.10112	4.396	-0.334204
0.88	-1.10104	4.399	-0.332103
0.88	-1.10097	4.402	-0.331418
0.881	-1.10094	4.405	-0.330258
0.881	-1.10099	4.408	-0.328579
0.882	-1.10103	4.411	-0.327281
0.883	-1.10108	4.414	-0.326077
0.883	-1.10113	4.417	-0.32314
0.884	-1.10115	4.419	-0.320106
0.884	-1.10077	4.422	-0.321041
0.885	-1.10037	4.425	-0.324581
0.885	-1.09997	4.428	-0.325743
0.886	-1.09961	4.431	-0.325762
0.887	-1.09977	4.434	-0.326752
0.887	-1.09995	4.437	-0.32706
0.888	-1.10012	4.44	-0.32652
0.888	-1.1003	4.443	-0.327404
0.889	-1.10047	4.446	-0.330722
0.89	-1.10095	4.449	-0.333403
0.89	-1.10157	4.452	-0.333027
0.891	-1.1022	4.454	-0.331277
0.891	-1.10282	4.457	-0.330745
0.892	-1.10336	4.46	-0.330621
0.892	-1.1039	4.463	-0.329554
0.893	-1.10443	4.466	-0.328647
0.894	-1.10497	4.469	-0.327164
0.894	-1.1055	4.472	-0.324051
0.895	-1.10608	4.475	-0.321224
0.895	-1.1067	4.478	-0.319912
0.896	-1.10733	4.481	-0.320221
0.897	-1.10795	4.484	-0.32208
0.897	-1.10816	4.486	-0.323323
0.898	-1.10824	4.489	-0.323384
0.898	-1.10833	4.492	-0.323725
0.899	-1.10841	4.495	-0.324782
0.899	-1.1085	4.498	-0.327046
0.9	-1.10864	4.501	-0.33004
0.901	-1.10888	4.504	-0.331782
0.901	-1.10913	4.507	-0.331185
0.902	-1.10938	4.51	-0.329115
0.902	-1.10966	4.513	-0.327951
0.903	-1.10997	4.516	-0.328026
0.904	-1.11027	4.519	-0.327851
0.904	-1.11058	4.521	-0.32701
0.905	-1.11089	4.524	-0.325629
0.905	-1.11116	4.527	-0.324035
0.906	-1.11129	4.53	-0.322718
0.906	-1.11141	4.533	-0.322147
0.907	-1.11154	4.536	-0.323213
0.908	-1.11166	4.539	-0.324056
0.908	-1.11172	4.542	-0.322788
0.909	-1.11178	4.545	-0.321709
0.909	-1.11184	4.548	-0.321422
0.91	-1.1119	4.551	-0.320843
0.911	-1.11196	4.553	-0.320762
0.911	-1.1124	4.556	-0.321781
0.912	-1.11286	4.559	-0.322666
0.912	-1.11331	4.562	-0.322631
0.913	-1.11376	4.565	-0.322888
0.913	-1.11466	4.568	-0.32527
0.914	-1.11557	4.571	-0.328624
0.915	-1.11646	4.574	-0.330638
0.915	-1.11738	4.577	-0.330974
0.916	-1.11829	4.58	-0.330793
0.916	-1.11901	4.583	-0.330087
0.917	-1.11964	4.586	-0.32805
0.917	-1.12026	4.588	-0.325872
0.918	-1.12088	4.591	-0.325224
0.919	-1.12121	4.594	-0.325559
0.919	-1.12139	4.597	-0.324278
0.92	-1.12156	4.6	-0.32195
0.92	-1.12174	4.603	-0.320584
0.921	-1.12191	4.606	-0.320751
0.922	-1.12212	4.609	-0.321234
0.922	-1.12235	4.612	-0.321199
0.923	-1.12259	4.615	-0.321152
0.923	-1.12283	4.618	-0.322706
0.924	-1.12303	4.62	-0.326701
0.924	-1.12319	4.623	-0.329274
0.925	-1.12334	4.626	-0.330076
0.926	-1.12349	4.629	-0.331863
0.926	-1.12364	4.632	-0.33394
0.927	-1.12382	4.635	-0.334635
0.927	-1.12405	4.638	-0.334666
0.928	-1.12429	4.641	-0.335532
0.929	-1.12452	4.644	-0.336946
0.929	-1.1247	4.647	-0.337915
0.93	-1.12478	4.65	-0.335689
0.93	-1.12485	4.653	-0.332032
0.931	-1.12493	4.655	-0.33043
0.931	-1.125	4.658	-0.329502
0.932	-1.12499	4.661	-0.327051
0.933	-1.12464	4.664	-0.323978
0.933	-1.12428	4.667	-0.322694
0.934	-1.12391	4.67	-0.322487
0.934	-1.12358	4.673	-0.321979
0.935	-1.12339	4.676	-0.320663
0.936	-1.12321	4.679	-0.319996
0.936	-1.12303	4.682	-0.321175
0.937	-1.12285	4.685	-0.322185
0.937	-1.12267	4.687	-0.321659
0.938	-1.12247	4.69	-0.320196
0.938	-1.12226	4.693	-0.320224
0.939	-1.12205	4.696	-0.321071
0.94	-1.12184	4.699	-0.320818
0.94	-1.1213	4.702	-0.320165
0.941	-1.12069	4.705	-0.320336
0.941	-1.12009	4.708	-0.320852
0.942	-1.11948	4.711	-0.319702
0.943	-1.11888	4.714	-0.318346
0.943	-1.11849	4.717	-0.318598
0.944	-1.11818	4.72	-0.320824
0.944	-1.11786	4.722	-0.323207
0.945	-1.11755	4.725	-0.323833
0.945	-1.1174	4.728	-0.32321
0.946	-1.11736	4.731	-0.323049
0.947	-1.11733	4.734	-0.32238
0.947	-1.11731	4.737	-0.319831
0.948	-1.11728	4.74	-0.317345
0.948	-1.1174	4.743	-0.315561
0.949	-1.11758	4.746	-0.31335
0.95	-1.11778	4.749	-0.311208
0.95	-1.11797	4.752	-0.310317
0.951	-1.11813	4.754	-0.312149
0.951	-1.11827	4.757	-0.315247
0.952	-1.11839	4.76	-0.316327
0.952	-1.11852	4.763	-0.316202
0.953	-1.11864	4.766	-0.31638
0.954	-1.11873	4.769	-0.317499
0.954	-1.11879	4.772	-0.31882
0.955	-1.11884	4.775	-0.320199
0.955	-1.11889	4.778	-0.321669
0.956	-1.11892	4.781	-0.323004
0.957	-1.1189	4.784	-0.32199
0.957	-1.11886	4.787	-0.318765
0.958	-1.11883	4.789	-0.317367
0.958	-1.1188	4.792	-0.318167
0.959	-1.11877	4.795	-0.31923
0.959	-1.11876	4.798	-0.319414
0.96	-1.11876	4.801	-0.320155
0.961	-1.11876	4.804	-0.321791
0.961	-1.11883	4.807	-0.321876
0.962	-1.11921	4.81	-0.319667
0.962	-1.11964	4.813	-0.317674
0.963	-1.12008	4.816	-0.317938
0.964	-1.12051	4.819	-0.318317
0.964	-1.12095	4.822	-0.317245
0.965	-1.12138	4.824	-0.316735
0.965	-1.12182	4.827	-0.317358
0.966	-1.12225	4.83	-0.317604
0.966	-1.12269	4.833	-0.316827
0.967	-1.12315	4.836	-0.317005
0.968	-1.12361	4.839	-0.31786
0.968	-1.12408	4.842	-0.318078
0.969	-1.12454	4.845	-0.318537
0.969	-1.12501	4.848	-0.319304
0.97	-1.12565	4.851	-0.32003
0.971	-1.12642	4.854	-0.320432
0.971	-1.1272	4.856	-0.320811
0.972	-1.12797	4.859	-0.320492
0.972	-1.12853	4.862	-0.319118
0.973	-1.12902	4.865	-0.318299
0.973	-1.1295	4.868	-0.319246
0.974	-1.12999	4.871	-0.320238
0.975	-1.13047	4.874	-0.3202
0.975	-1.13078	4.877	-0.320627
0.976	-1.13092	4.88	-0.321441
0.976	-1.13105	4.883	-0.320527
0.977	-1.13117	4.886	-0.317604
0.978	-1.13114	4.889	-0.314067
0.978	-1.13105	4.891	-0.311782
0.979	-1.13096	4.894	-0.310945
0.979	-1.13086	4.897	-0.309555
0.98	-1.13077	4.9	-0.308863
0.98	-1.13074	4.903	-0.309332
0.981	-1.13079	4.906	-0.309702
0.982	-1.13085	4.909	-0.30882
0.982	-1.13092	4.912	-0.308334
0.983	-1.13102	4.915	-0.309352
0.983	-1.13115	4.918	-0.311566
0.984	-1.13129	4.921	-0.315095
0.985	-1.13143	4.923	-0.317004
0.985	-1.13156	4.926	-0.316441
0.986	-1.13169	4.929	-0.315134
0.986	-1.1318	4.932	-0.313783
0.987	-1.13189	4.935	-0.312087
0.987	-1.13199	4.938	-0.311659
0.988	-1.13208	4.941	-0.31324
0.989	-1.13215	4.944	-0.316103
0.989	-1.13222	4.947	-0.316575
0.99	-1.13229	4.95	-0.313252
0.99	-1.13236	4.953	-0.310134
0.991	-1.13241	4.956	-0.309174
0.991	-1.1324	4.958	-0.308742
0.992	-1.13238	4.961	-0.307848
0.993	-1.13236	4.964	-0.306471
0.993	-1.13234	4.967	-0.305068
0.994	-1.13232	4.97	-0.304511
0.994	-1.1323	4.973	-0.303136
0.995	-1.13227	4.976	-0.304047
0.996	-1.13225	4.979	-0.30646
0.996	-1.13223	4.982	-0.307227
0.997	-1.13245	4.985	-0.307773
0.997	-1.13279	4.988	-0.309225
0.998	-1.13314	4.99	-0.312725
0.998	-1.13348	4.993	-0.317178
0.999	-1.13367	4.996	-0.320704
1	-1.13373	4.999	-0.3214
1	-1.13376	5.002	-0.319287
1.001	-1.1338	5.005	-0.317765
1.001	-0.295355	5.008	-0.3185
1.002	7.53e-05	5.011	-0.321598
1.003	0.000313398	5.014	-0.317965
1.003	0.000583773	5.017	-0.31619
1.004	0.000853957	5.02	-0.313966
1.004	0.000964805	5.023	-0.312407
1.005	0.000910636	5.025	-0.311357
1.005	0.000817907	5.028	-0.308512
1.006	0.000725565	5.031	-0.305914
1.007	0.000633419	5.034	-0.303869
1.007	0.000526605	5.037	-0.301291
1.008	0.000392326	5.04	-0.29982
1.008	0.000250574	5.043	-0.299387
1.009	0.000108333	5.046	-0.298597
1.01	2.56e-05	5.049	-0.298841
1.01	2.18e-05	5.052	-0.29998
1.011	3.91e-05	5.055	-0.301545
1.011	5.64e-05	5.057	-0.303892
1.012	7.36e-05	5.06	-0.305399
1.012	0.000234294	5.063	-0.305434
1.013	0.000785151	5.066	-0.305993
1.014	0.00145411	5.069	-0.307883
1.014	0.00212366	5.072	-0.308983
1.015	0.00278215	5.075	-0.308144
1.015	0.00341809	5.078	-0.306102
1.016	0.00404511	5.081	-0.303868
1.017	0.00467428	5.084	-0.303336
1.017	0.0053029	5.087	-0.304572
1.018	0.00592926	5.09	-0.30538
1.018	0.00646411	5.092	-0.306166
1.019	0.00696552	5.095	-0.307139
1.019	0.00746586	5.098	-0.306744
1.02	0.00795227	5.101	-0.305921
1.021	0.00838113	5.104	-0.306719
1.021	0.00879131	5.107	-0.310222
1.022	0.00920489	5.11	-0.314966
1.022	0.00961625	5.113	-0.317379
1.023	0.0100269	5.116	-0.317248
1.024	0.0104133	5.119	-0.317268
1.024	0.0107812	5.122	-0.318093
1.025	0.011143	5.125	-0.319219
1.025	0.0115079	5.127	-0.320413
1.026	0.0121176	5.13	-0.321235
1.026	0.012841	5.133	-0.321091
1.027	0.0135712	5.136	-0.318989
1.028	0.0143029	5.139	-0.316653
1.028	0.0150325	5.142	-0.315194
1.029	0.0157244	5.145	-0.312096
1.029	0.0163075	5.148	-0.307682
1.03	0.0168603	5.151	-0.303946
1.031	0.0174087	5.154	-0.300821
1.031	0.0178235	5.157	-0.298203
1.032	0.018101	5.159	-0.295875
1.032	0.0183464	5.162	-0.293801
1.033	0.018592	5.165	-0.292388
1.033	0.0188379	5.168	-0.290876
1.034	0.0190688	5.171	-0.28903
1.035	0.019154	5.174	-0.289088
1.035	0.019191	5.177	-0.291167
1.036	0.019228	5.18	-0.293351
1.036	0.0192795	5.183	-0.295452
1.037	0.0193586	5.186	-0.296791
1.038	0.019445	5.189	-0.296954
1.038	0.0195315	5.192	-0.297501
1.039	0.0196178	5.194	-0.298532
1.039	0.0197046	5.197	-0.298896
1.04	0.0198498	5.2	-0.299261
1.04	0.0200393	5.203	-0.298583
1.041	0.0202384	5.206	-0.296142
1.042	0.0202904	5.209	-0.294431
1.042	0.0199509	5.212	-0.293765
1.043	0.019497	5.215	-0.294312
1.043	0.0190446	5.218	-0.296231
1.044	0.0185956	5.221	-0.297544
1.045	0.0181631	5.224	-0.297489
1.045	0.0176711	5.226	-0.297173
1.046	0.0170013	5.229	-0.296849
1.046	0.0162456	5.232	-0.297228
1.047	0.015488	5.235	-0.29928
1.047	0.0148128	5.238	-0.300623
1.048	0.0141854	5.241	-0.300523
1.049	0.0135571	5.244	-0.29892
1.049	0.0129261	5.247	-0.29479
1.05	0.0122981	5.25	-0.290062
1.05	0.0117093	5.253	-0.286999
1.051	0.0113027	5.256	-0.285062
1.052	0.0109892	5.259	-0.283896
1.052	0.0106761	5.261	-0.284456
1.053	0.0103844	5.264	-0.285768
1.053	0.0101127	5.267	-0.285598
1.054	0.00984571	5.27	-0.284314
1.054	0.0095801	5.273	-0.283614
1.055	0.00931429	5.276	-0.28481
1.056	0.00904865	5.279	-0.286629
1.056	0.00875154	5.282	-0.287167
1.057	0.00843355	5.285	-0.287563
1.057	0.00811769	5.288	-0.287664
1.058	0.00783614	5.291	-0.285965
1.058	0.00765393	5.293	-0.282941
1.059	0.00751802	5.296	-0.281095
1.06	0.00738106	5.299	-0.28015
1.06	0.00724603	5.302	-0.279071
1.061	0.00711056	5.305	-0.279023
1.061	0.00685238	5.308	-0.28018
1.062	0.00650783	5.311	-0.281109
1.063	0.00615537	5.314	-0.280521
1.063	0.00581699	5.317	-0.278242
1.064	0.00560537	5.32	-0.276699
1.064	0.00546179	5.323	-0.277232
1.065	0.00531857	5.326	-0.277652
1.065	0.00517572	5.328	-0.277388
1.066	0.00503262	5.331	-0.278431
1.067	0.00471138	5.334	-0.280611
1.067	0.00423925	5.337	-0.28094
1.068	0.00374044	5.34	-0.280111
1.068	0.00324817	5.343	-0.281259
1.069	0.00270103	5.346	-0.285519
1.07	0.00210337	5.349	-0.290277
1.07	0.00148985	5.352	-0.292926
1.071	0.000882534	5.355	-0.294592
1.071	0.0002735	5.358	-0.297003
1.072	-0.000200372	5.36	-0.298758
1.072	-0.000396504	5.363	-0.298117
1.073	-0.000476402	5.366	-0.297393
1.074	-0.000555915	5.369	-0.297055
1.074	-0.000576828	5.372	-0.294533
1.075	-0.000428687	5.375	-0.291578
1.075	-0.000204337	5.378	-0.289616
1.076	1.9e-05	5.381	-0.288298
1.077	0.000245004	5.384	-0.288359
1.077	0.000490527	5.387	-0.288923
1.078	0.000833918	5.39	-0.288835
1.078	0.00122911	5.393	-0.287732
1.079	0.00162249	5.395	-0.277733
1.079	0.00197549	5.398	-0.248416
1.08	0.00214481	5.401	-0.22328
1.081	0.00222317	5.404	-0.221498
1.081	0.00230115	5.407	-0.223942
1.082	0.00237947	5.41	-0.223383
1.082	0.00245748	5.413	-0.221572
1.083	0.0023307	5.416	-0.219292
1.084	0.00203396	5.419	-0.217938
1.084	0.00170983	5.422	-0.218776
1.085	0.00138758	5.425	-0.229362
1.085	0.00109566	5.427	-0.259783
1.086	0.000821291	5.43	-0.286543
1.086	0.000546797	5.433	-0.288292
1.087	0.000271926	5.436	-0.283555
1.088	-1.5e-07	5.439	-0.281722
1.088	-0.000261337	5.442	-0.281849
1.089	-0.000511366	5.445	-0.28223
1.089	-0.000759169	5.448	-0.281809
1.09	-0.00100587	5.451	-0.279921
1.091	-0.00112975	5.454	-0.277631
1.091	-0.00116934	5.457	-0.276662
1.092	-0.00120098	5.46	-0.277389
1.092	-0.00123266	5.462	-0.279524
1.093	-0.00126408	5.465	-0.282272
1.093	-0.00126698	5.468	-0.283175
1.094	-0.00122473	5.471	-0.282708
1.095	-0.00116634	5.474	-0.283395
1.095	-0.00110792	5.477	-0.283292
1.096	-0.000867221	5.48	-0.281846
1.096	-0.000478801	5.483	-0.281316
1.097	-6.52e-05	5.486	-0.28072
1.098	0.000339898	5.489	-0.280254
1.098	0.000733437	5.492	-0.280169
1.099	0.00122204	5.495	-0.280065
1.099	0.00192956	5.497	-0.280837
1.1	0.00276528	5.5	-0.280902
1.1	0.003602	5.503	-0.279334
1.101	0.00432237	5.506	-0.278473
1.102	0.00477588	5.509	-0.279882
1.102	0.00508102	5.512	-0.281296
1.103	0.00538608	5.515	-0.281597
1.103	0.00569135	5.518	-0.28022
1.104	0.00591739	5.521	-0.278389
1.105	0.0057529	5.524	-0.277399
1.105	0.00530673	5.527	-0.276712
1.106	0.00486003	5.529	-0.276718
1.106	0.00439453	5.532	-0.277698
1.107	0.00384241	5.535	-0.278997
1.107	0.00322903	5.538	-0.279408
1.108	0.00261502	5.541	-0.279663
1.109	0.00199837	5.544	-0.281344
1.109	0.00138378	5.547	-0.283571
1.11	0.000778146	5.55	-0.284573
1.11	0.000180663	5.553	-0.285271
1.111	-0.000415884	5.556	-0.286443
1.112	-0.0010154	5.559	-0.286714
1.112	-0.00144371	5.562	-0.285653
1.113	-0.00167809	5.564	-0.284987
1.113	-0.0018743	5.567	-0.285265
1.114	-0.00206975	5.57	-0.284664
1.114	-0.00226563	5.573	-0.283095
1.115	-0.00235083	5.576	-0.282894
1.116	-0.00228911	5.579	-0.283604
1.116	-0.00218551	5.582	-0.283517
1.117	-0.0020822	5.585	-0.28303
1.117	-0.00198815	5.588	-0.283386
1.118	-0.00190661	5.591	-0.284443
1.119	-0.00182917	5.594	-0.284727
1.119	-0.00175205	5.596	-0.283981
1.12	-0.00167431	5.599	-0.282897
1.12	-0.00161942	5.602	-0.281323
1.121	-0.00159954	5.605	-0.278451
1.121	-0.00159297	5.608	-0.276064
1.122	-0.0015864	5.611	-0.274756
1.123	-0.00160388	5.614	-0.274278
1.123	-0.00166608	5.617	-0.27339
1.124	-0.00174937	5.62	-0.271274
1.124	-0.00183278	5.623	-0.269067
1.125	-0.00191638	5.626	-0.267736
1.126	-0.0020253	5.629	-0.269259
1.126	-0.00219489	5.631	-0.27257
1.127	-0.00239933	5.634	-0.274476
1.127	-0.00260478	5.637	-0.274531
1.128	-0.0029001	5.64	-0.273334
1.128	-0.00341498	5.643	-0.271576
1.129	-0.00404685	5.646	-0.271371
1.13	-0.0046727	5.649	-0.271936
1.13	-0.00530304	5.652	-0.271197
1.131	-0.00589202	5.655	-0.27041
1.131	-0.0062999	5.658	-0.267696
1.132	-0.00658863	5.661	-0.263356
1.132	-0.00687641	5.663	-0.261011
1.133	-0.00707981	5.666	-0.262377
1.134	-0.00688209	5.669	-0.266033
1.134	-0.00641883	5.672	-0.26899
1.135	-0.00595333	5.675	-0.270153
1.135	-0.00548801	5.678	-0.270806
1.136	-0.00502484	5.681	-0.273142
1.137	-0.0047054	5.684	-0.276236
1.137	-0.00453749	5.687	-0.278579
1.138	-0.00439883	5.69	-0.279289
1.138	-0.00426056	5.693	-0.279594
1.139	-0.00413172	5.696	-0.277476
1.139	-0.00400936	5.698	-0.273438
1.14	-0.00388708	5.701	-0.26974
1.141	-0.00376516	5.704	-0.266737
1.141	-0.00364289	5.707	-0.264909
1.142	-0.00344075	5.71	-0.263458
1.142	-0.00312149	5.713	-0.261928
1.143	-0.00275952	5.716	-0.262581
1.144	-0.00239629	5.719	-0.263839
1.144	-0.00215185	5.722	-0.262692
1.145	-0.00205063	5.725	-0.262033
1.145	-0.00198871	5.728	-0.262537
1.146	-0.00192668	5.73	-0.263764
1.146	-0.00186473	5.733	-0.265118
1.147	-0.00182792	5.736	-0.265863
1.148	-0.00183569	5.739	-0.265944
1.148	-0.00186314	5.742	-0.265247
1.149	-0.00189064	5.745	-0.262944
1.149	-0.00189405	5.748	-0.261164
1.15	-0.00186294	5.751	-0.261693
1.151	-0.00181944	5.754	-0.261791
1.151	-0.00177684	5.757	-0.261397
1.152	-0.00173534	5.76	-0.260693
1.152	-0.00169029	5.763	-0.258534
1.153	-0.00162788	5.765	-0.255676
1.153	-0.0015498	5.768	-0.252791
1.154	-0.00147178	5.771	-0.250594
1.155	-0.00137203	5.774	-0.25091
1.155	-0.00121324	5.777	-0.252364
1.156	-0.00101437	5.78	-0.252817
1.156	-0.000815355	5.783	-0.25334
1.157	-0.000616361	5.786	-0.254263
1.158	-0.000417201	5.789	-0.25459
1.158	-0.000153137	5.792	-0.255563
1.159	0.000193055	5.795	-0.257971
1.159	0.000539768	5.798	-0.260586
1.16	0.000855929	5.8	-0.261237
1.16	0.00101332	5.803	-0.259439
1.161	0.00101988	5.806	-0.259159
1.162	0.00102647	5.809	-0.260205
1.162	0.00103305	5.812	-0.260323
1.163	0.0010396	5.815	-0.259587
1.163	0.000984333	5.818	-0.259192
1.164	0.000846717	5.821	-0.25923
[truncated: 49,500 more rows]

## Sheet: Suppl. Figure 5b
UV 1_280		UV 2_260
ml	mAU	ml	mAU
0	0.318719	0.003	-3.52415
0.001	0.325739	0.006	-4.3256
0.002	0.332767	0.009	-5.12575
0.002	0.338986	0.011	-5.92661
0.003	0.343556	0.014	-6.7277
0.003	0.347471	0.017	-7.5278
0.004	0.346666	0.02	-7.96582
0.004	0.343094	0.023	-8.016
0.005	0.339433	0.026	-8.01171
0.006	0.335753	0.029	-8.00669
0.006	0.332043	0.032	-8.00159
0.007	0.328337	0.035	-7.99667
0.007	0.324664	0.038	-7.99338
0.008	0.321193	0.041	-7.99372
0.009	0.317882	0.043	-7.9978
0.009	0.314492	0.046	-8.00471
0.01	0.311416	0.049	-8.01364
0.01	0.308897	0.052	-8.01756
0.011	0.306362	0.055	-8.01564
0.011	0.303664	0.058	-8.00783
0.012	0.300934	0.061	-7.99425
0.013	0.298203	0.064	-7.9797
0.013	0.295728	0.067	-7.96427
0.014	0.293471	0.07	-7.94808
0.014	0.291256	0.073	-7.93059
0.015	0.289027	0.076	-7.91227
0.016	0.286804	0.078	-7.89271
0.016	0.284587	0.081	-7.87772
0.017	0.282366	0.084	-7.86874
0.017	0.280138	0.087	-7.86561
0.018	0.277915	0.09	-7.86748
0.018	0.275758	0.093	-7.86885
0.019	0.27367	0.096	-7.86794
0.02	0.2716	0.099	-7.86294
0.02	0.269529	0.102	-7.85445
0.021	0.267455	0.105	-7.842
0.021	0.265395	0.108	-7.82714
0.022	0.263324	0.11	-7.81075
0.023	0.26126	0.113	-7.79304
0.023	0.259192	0.116	-7.77513
0.024	0.257201	0.119	-7.75831
0.024	0.255369	0.122	-7.73995
0.025	0.253602	0.125	-7.72075
0.025	0.25184	0.128	-7.70254
0.026	0.250083	0.131	-7.68433
0.027	0.248328	0.134	-7.66681
0.027	0.246621	0.137	-7.64961
0.028	0.244946	0.14	-7.63323
0.028	0.243233	0.143	-7.6167
0.029	0.241483	0.145	-7.59877
0.03	0.23975	0.148	-7.57348
0.03	0.238034	0.151	-7.54025
0.031	0.236319	0.154	-7.50017
0.031	0.23524	0.157	-7.4534
0.032	0.23572	0.16	-7.3974
0.032	0.237127	0.163	-7.33041
0.033	0.238531	0.166	-7.25628
0.034	0.239931	0.169	-7.17382
0.034	0.241337	0.172	-7.08656
0.035	0.242437	0.175	-6.99341
0.035	0.243236	0.177	-6.9011
0.036	0.244034	0.18	-6.81389
0.036	0.244834	0.183	-6.73441
0.037	0.245452	0.186	-6.66168
0.038	0.245873	0.189	-6.5996
0.038	0.246274	0.192	-6.54922
0.039	0.246676	0.195	-6.50652
0.039	0.247076	0.198	-6.47501
0.04	0.246975	0.201	-6.45203
0.041	0.24633	0.204	-6.43916
0.041	0.245632	0.207	-6.43521
0.042	0.244934	0.21	-6.43912
0.042	0.244038	0.212	-6.4478
0.043	0.24289	0.215	-6.45976
0.043	0.241692	0.218	-6.47359
0.044	0.240495	0.221	-6.48854
0.045	0.239293	0.224	-6.50558
0.045	0.238484	0.227	-6.52365
0.046	0.238144	0.23	-6.54199
0.046	0.237897	0.233	-6.56066
0.047	0.23765	0.236	-6.57618
0.048	0.237355	0.239	-6.58906
0.048	0.236983	0.242	-6.6006
0.049	0.236579	0.244	-6.61187
0.049	0.236177	0.247	-6.62381
0.05	0.235773	0.25	-6.63625
0.05	0.236649	0.253	-6.6469
0.051	0.240036	0.256	-6.6547
0.052	0.244682	0.259	-6.65973
0.052	0.249278	0.262	-6.66418
0.053	0.253844	0.265	-6.67161
0.053	0.258261	0.268	-6.67916
0.054	0.262573	0.271	-6.68642
0.055	0.26692	0.274	-6.69475
0.055	0.271231	0.277	-6.703
0.056	0.275811	0.279	-6.70987
0.056	0.281039	0.282	-6.71872
0.057	0.2866	0.285	-6.7319
0.057	0.292094	0.288	-6.74739
0.058	0.297644	0.291	-6.76181
0.059	0.303267	0.294	-6.77532
0.059	0.308811	0.297	-6.79099
0.06	0.314332	0.3	-6.80781
0.06	0.319862	0.303	-6.82453
0.061	0.325372	0.306	-6.83976
0.062	0.330724	0.309	-6.85676
0.062	0.335925	0.311	-6.87458
0.063	0.341086	0.314	-6.89021
0.063	0.346271	0.317	-6.90469
0.064	0.351789	0.32	-6.92092
0.064	0.357571	0.323	-6.93954
0.065	0.363324	0.326	-6.9587
0.066	0.369115	0.329	-6.97935
0.066	0.374914	0.332	-6.99913
0.067	0.380532	0.335	-7.02064
0.067	0.385964	0.338	-7.04259
0.068	0.391348	0.341	-7.06371
0.069	0.396729	0.344	-7.08357
0.069	0.40262	0.346	-7.10442
0.07	0.409055	0.349	-7.12511
0.07	0.415525	0.352	-7.14434
0.071	0.421985	0.355	-7.16387
0.071	0.428472	0.358	-7.18105
0.072	0.435321	0.361	-7.19798
0.073	0.442857	0.364	-7.2145
0.073	0.45063	0.367	-7.23164
0.074	0.458375	0.37	-7.24784
0.074	0.465778	0.373	-7.26415
0.075	0.472651	0.376	-7.27867
0.076	0.479452	0.378	-7.29127
0.076	0.486257	0.381	-7.30318
0.077	0.493062	0.384	-7.31566
0.077	0.499586	0.387	-7.33197
0.078	0.505081	0.39	-7.34928
0.078	0.509926	0.393	-7.3664
0.079	0.514804	0.396	-7.3811
0.08	0.518393	0.399	-7.3951
0.08	0.519441	0.402	-7.4101
0.081	0.519281	0.405	-7.42688
0.081	0.519122	0.408	-7.4426
0.082	0.518959	0.411	-7.45689
0.083	0.518793	0.413	-7.46923
0.083	0.518626	0.416	-7.47844
0.084	0.51846	0.419	-7.48835
0.084	0.518293	0.422	-7.49848
0.085	0.517927	0.425	-7.51013
0.085	0.516961	0.428	-7.52211
0.086	0.515545	0.431	-7.53307
0.087	0.514129	0.434	-7.54382
0.087	0.512712	0.437	-7.55697
0.088	0.511294	0.44	-7.57027
0.088	0.510176	0.443	-7.58292
0.089	0.509493	0.446	-7.59489
0.09	0.508809	0.448	-7.60588
0.09	0.508124	0.451	-7.61731
0.091	0.507577	0.454	-7.62755
0.091	0.507234	0.457	-7.63569
0.092	0.506892	0.46	-7.64335
0.092	0.50655	0.463	-7.65117
0.093	0.506207	0.466	-7.65797
0.094	0.505739	0.469	-7.66631
0.094	0.505055	0.472	-7.67503
0.095	0.504321	0.475	-7.68423
0.095	0.503587	0.478	-7.69369
0.096	0.502985	0.48	-7.70307
0.097	0.502612	0.483	-7.71149
0.097	0.502287	0.486	-7.72095
0.098	0.50196	0.489	-7.72989
0.098	0.501634	0.492	-7.73803
0.099	0.501477	0.495	-7.74714
0.099	0.501742	0.498	-7.75502
0.1	0.502259	0.501	-7.76165
0.101	0.502778	0.504	-7.76725
0.101	0.502991	0.507	-7.7725
0.102	0.502541	0.51	-7.77677
0.102	0.501785	0.513	-7.78336
0.103	0.501027	0.515	-7.7913
0.103	0.50027	0.518	-7.8005
0.104	0.499509	0.521	-7.80967
0.105	0.498721	0.524	-7.81745
0.105	0.497913	0.527	-7.82547
0.106	0.497108	0.53	-7.83388
0.106	0.496537	0.533	-7.84066
0.107	0.496859	0.536	-7.8462
0.108	0.497993	0.539	-7.85243
0.108	0.499128	0.542	-7.85763
0.109	0.500269	0.545	-7.86337
0.109	0.501419	0.547	-7.86789
0.11	0.502636	0.55	-7.87175
0.11	0.503927	0.553	-7.87623
0.111	0.505235	0.556	-7.88105
0.112	0.506551	0.559	-7.88566
0.112	0.507841	0.562	-7.89154
0.113	0.509132	0.565	-7.89799
0.113	0.510424	0.568	-7.90351
0.114	0.511719	0.571	-7.90957
0.115	0.513011	0.574	-7.91485
0.115	0.514505	0.577	-7.92074
0.116	0.516308	0.58	-7.92608
0.116	0.518129	0.582	-7.92865
0.117	0.519945	0.585	-7.93106
0.117	0.521463	0.588	-7.935
0.118	0.522559	0.591	-7.93872
0.119	0.523653	0.594	-7.94177
0.119	0.52475	0.597	-7.94531
0.12	0.525843	0.6	-7.94809
0.12	0.526978	0.603	-7.94908
0.121	0.528258	0.606	-7.95021
0.122	0.529659	0.609	-7.95449
0.122	0.531067	0.612	-7.96008
0.123	0.532603	0.614	-7.96357
0.123	0.53435	0.617	-7.96783
0.124	0.536149	0.62	-7.97522
0.124	0.537944	0.623	-7.98158
0.125	0.539739	0.626	-7.98572
0.126	0.54154	0.629	-7.99012
0.126	0.543476	0.632	-7.99613
0.127	0.545575	0.635	-8.00025
0.127	0.547669	0.638	-8.00166
0.128	0.549578	0.641	-8.00487
0.129	0.551073	0.644	-8.0098
0.129	0.552324	0.647	-8.01279
0.13	0.553572	0.649	-8.01253
0.13	0.55482	0.652	-8.01319
0.131	0.556069	0.655	-8.015
0.131	0.557226	0.658	-8.01662
0.132	0.558245	0.661	-8.01893
0.133	0.559253	0.664	-8.02323
0.133	0.560268	0.667	-8.02638
0.134	0.561292	0.67	-8.02715
0.134	0.562302	0.673	-8.02745
0.135	0.563305	0.676	-8.02812
0.136	0.564344	0.679	-8.03038
0.136	0.5654	0.681	-8.03324
0.137	0.56661	0.684	-8.03709
0.137	0.56828	0.687	-8.03959
0.138	0.570179	0.69	-8.04025
0.138	0.572067	0.693	-8.04178
0.139	0.573901	0.696	-8.04582
0.14	0.575644	0.699	-8.04956
0.14	0.577389	0.702	-8.05326
0.141	0.579128	0.705	-8.05878
0.141	0.580874	0.708	-8.06362
0.142	0.582882	0.711	-8.06798
0.143	0.58585	0.714	-8.07034
0.143	0.589665	0.716	-8.07151
0.144	0.593492	0.719	-8.07522
0.144	0.597202	0.722	-8.08038
0.145	0.600536	0.725	-8.08335
0.145	0.603813	0.728	-8.08631
0.146	0.607111	0.731	-8.09018
0.147	0.610398	0.734	-8.09239
0.147	0.614044	0.737	-8.09402
0.148	0.619287	0.74	-8.09526
0.148	0.626374	0.743	-8.09613
0.149	0.633439	0.746	-8.09916
0.15	0.640437	0.748	-8.10195
0.15	0.647397	0.751	-8.10118
0.151	0.654132	0.754	-8.09968
0.151	0.66089	0.757	-8.10051
0.152	0.667659	0.76	-8.10256
0.152	0.674404	0.763	-8.10461
0.153	0.682148	0.766	-8.10709
0.154	0.69224	0.769	-8.11044
0.154	0.702645	0.772	-8.11523
0.155	0.713009	0.775	-8.11992
0.155	0.72324	0.778	-8.12289
0.156	0.73331	0.781	-8.12497
0.157	0.743327	0.783	-8.12929
0.157	0.753458	0.786	-8.13369
0.158	0.763481	0.789	-8.13661
0.158	0.774188	0.792	-8.13948
0.159	0.786599	0.795	-8.14059
0.159	0.799547	0.798	-8.14005
0.16	0.812481	0.801	-8.13919
0.161	0.82553	0.804	-8.13897
0.161	0.838737	0.807	-8.14194
0.162	0.852025	0.81	-8.1469
0.162	0.86528	0.813	-8.15007
0.163	0.878509	0.815	-8.15174
0.164	0.892162	0.818	-8.15274
0.164	0.90706	0.821	-8.15398
0.165	0.922647	0.824	-8.15746
0.165	0.938299	0.827	-8.16071
0.166	0.953678	0.83	-8.16263
0.166	0.968619	0.833	-8.16358
0.167	0.983349	0.836	-8.16178
0.168	0.998107	0.839	-8.1607
0.168	1.01285	0.842	-8.1615
0.169	1.02784	0.845	-8.16216
0.169	1.04388	0.848	-8.16268
0.17	1.06069	0.85	-8.16119
0.17	1.0775	0.853	-8.1584
0.171	1.09396	0.856	-8.15704
0.172	1.10942	0.859	-8.15823
0.172	1.12411	0.862	-8.16141
0.173	1.1388	0.865	-8.16456
0.173	1.15339	0.868	-8.16645
0.174	1.16813	0.871	-8.16797
0.175	1.18342	0.874	-8.16995
0.175	1.19956	0.877	-8.17272
0.176	1.21559	0.88	-8.17741
0.176	1.23116	0.882	-8.18448
0.177	1.24531	0.885	-8.18949
0.177	1.25755	0.888	-8.18994
0.178	1.26979	0.891	-8.18927
0.179	1.28213	0.894	-8.18927
0.179	1.29444	0.897	-8.18868
0.18	1.30679	0.9	-8.18782
0.18	1.31927	0.903	-8.18773
0.181	1.33177	0.906	-8.1879
0.182	1.34426	0.909	-8.18953
0.182	1.35571	0.912	-8.18897
0.183	1.36485	0.915	-8.18999
0.183	1.37372	0.917	-8.19334
0.184	1.3826	0.92	-8.19402
0.184	1.39149	0.923	-8.19522
0.185	1.40065	0.926	-8.19838
0.186	1.41029	0.929	-8.20167
0.186	1.41993	0.932	-8.20387
0.187	1.42957	0.935	-8.20467
0.187	1.43847	0.938	-8.20328
0.188	1.44553	0.941	-8.20246
0.189	1.45199	0.944	-8.202
0.189	1.45866	0.947	-8.20354
0.19	1.46541	0.949	-8.20664
0.19	1.47199	0.952	-8.20749
0.191	1.478	0.955	-8.20744
0.191	1.48396	0.958	-8.20822
0.192	1.48988	0.961	-8.20949
0.193	1.49551	0.964	-8.2118
0.193	1.49984	0.967	-8.21505
0.194	1.50344	0.97	-8.21751
0.194	1.50702	0.973	-8.21818
0.195	1.51061	0.976	-8.21763
0.196	1.51415	0.979	-8.21728
0.196	1.51749	0.982	-8.21846
0.197	1.52074	0.984	-8.22035
0.197	1.52399	0.987	-8.22191
0.198	1.52702	0.99	-8.22368
0.198	1.52905	0.993	-8.22518
0.199	1.53028	0.996	-8.22575
0.2	1.53151	0.999	-8.22535
0.2	1.53274	1.002	-8.2263
0.201	1.53393	1.005	-7.25883
0.201	1.53491	1.008	-0.00295234
0.202	1.53577	1.011	-0.00219693
0.203	1.53664	1.014	0.000358072
0.203	1.53745	1.016	0.00478645
0.204	1.53782	1.019	0.00995702
0.204	1.53731	1.022	0.0154361
0.205	1.53681	1.025	0.0194898
0.205	1.5363	1.028	0.0214623
0.206	1.53576	1.031	0.0230958
0.207	1.53498	1.034	0.0265446
0.207	1.53387	1.037	0.0306404
0.208	1.53275	1.04	0.0309414
0.208	1.53163	1.043	0.0278386
0.209	1.53045	1.046	0.0228523
0.21	1.52911	1.049	0.0166207
0.21	1.52779	1.051	0.00999704
0.211	1.52646	1.054	0.00474681
0.211	1.52513	1.057	0.000297099
0.212	1.5238	1.06	-0.00453418
0.212	1.52248	1.063	-0.00868805
0.213	1.52116	1.066	-0.0131605
0.214	1.51984	1.069	-0.0173297
0.214	1.51835	1.072	-0.0184266
0.215	1.51625	1.075	-0.0184167
0.215	1.51414	1.078	-0.017517
0.216	1.51205	1.081	-0.0189721
0.217	1.50994	1.083	-0.0201019
0.217	1.50778	1.086	-0.0197779
0.218	1.50538	1.089	-0.0189004
0.218	1.50298	1.092	-0.0187736
0.219	1.50058	1.095	-0.019569
0.219	1.49833	1.098	-0.021076
0.22	1.49667	1.101	-0.0242884
0.221	1.49507	1.104	-0.0289963
0.221	1.49348	1.107	-0.0311544
0.222	1.49188	1.11	-0.030393
0.222	1.49018	1.113	-0.0289291
0.223	1.48806	1.116	-0.028652
0.224	1.48583	1.118	-0.029176
0.224	1.4836	1.121	-0.0300471
0.225	1.48142	1.124	-0.0314094
0.225	1.47944	1.127	-0.0321024
0.226	1.47754	1.13	-0.0309121
0.226	1.47566	1.133	-0.0286391
0.227	1.47377	1.136	-0.0285502
0.228	1.47181	1.139	-0.0301735
0.228	1.46952	1.142	-0.0330718
0.229	1.46698	1.145	-0.0355755
0.229	1.46444	1.148	-0.0371943
0.23	1.46194	1.15	-0.0381131
0.231	1.45964	1.153	-0.0375146
0.231	1.45745	1.156	-0.0356639
0.232	1.45527	1.159	-0.0356701
0.232	1.45308	1.162	-0.0384678
0.233	1.45087	1.165	-0.0420811
0.233	1.44855	1.168	-0.0448002
0.234	1.44606	1.171	-0.0451951
0.235	1.44358	1.174	-0.0452631
0.235	1.44114	1.177	-0.0469108
0.236	1.43894	1.18	-0.0492605
0.236	1.43706	1.183	-0.0542531
0.237	1.43519	1.185	-0.0595037
0.238	1.43331	1.188	-0.0603432
0.238	1.43142	1.191	-0.0598519
0.239	1.42935	1.194	-0.0599489
0.239	1.42681	1.197	-0.0588586
0.24	1.42427	1.2	-0.0593292
0.24	1.42174	1.203	-0.0616045
0.241	1.41925	1.206	-0.0627136
0.242	1.41684	1.209	-0.0640123
0.242	1.41439	1.212	-0.0630903
0.243	1.41186	1.215	-0.062402
0.243	1.40931	1.217	-0.0646021
0.244	1.40677	1.22	-0.065779
0.244	1.40427	1.223	-0.065436
0.245	1.40179	1.226	-0.0656307
0.246	1.39931	1.229	-0.0668018
0.246	1.39686	1.232	-0.0670169
0.247	1.39463	1.235	-0.0677374
0.247	1.39246	1.238	-0.0681139
0.248	1.39028	1.241	-0.0685606
0.249	1.3881	1.244	-0.0695057
0.249	1.38588	1.247	-0.0678649
0.25	1.38355	1.25	-0.066866
0.25	1.38112	1.252	-0.0678812
0.251	1.37871	1.255	-0.069605
0.251	1.37633	1.258	-0.071383
0.252	1.37443	1.261	-0.0728875
0.253	1.37264	1.264	-0.073578
0.253	1.37084	1.267	-0.0734637
0.254	1.36905	1.27	-0.0732348
0.254	1.36723	1.273	-0.0726348
0.255	1.36506	1.276	-0.0748221
0.256	1.3626	1.279	-0.0781471
0.256	1.36013	1.282	-0.0793176
0.257	1.35771	1.284	-0.0791369
0.257	1.3556	1.287	-0.0783328
0.258	1.35379	1.29	-0.0773193
0.258	1.35198	1.293	-0.07642
0.259	1.35016	1.296	-0.0761366
0.26	1.34833	1.299	-0.0771273
0.26	1.3464	1.302	-0.0790624
0.261	1.34419	1.305	-0.0812456
0.261	1.34199	1.308	-0.0814487
0.262	1.33981	1.311	-0.0806277
0.263	1.33774	1.314	-0.0817876
0.263	1.33585	1.317	-0.0855298
0.264	1.33399	1.319	-0.0867984
0.264	1.33209	1.322	-0.084777
0.265	1.33021	1.325	-0.0843539
0.265	1.32847	1.328	-0.0840785
0.266	1.32718	1.331	-0.0825047
0.267	1.32586	1.334	-0.0801925
0.267	1.32457	1.337	-0.0804551
0.268	1.32338	1.34	-0.0824236
0.268	1.32273	1.343	-0.0824174
0.269	1.32209	1.346	-0.079987
0.27	1.32144	1.349	-0.0803381
0.27	1.3208	1.351	-0.0844686
0.271	1.32005	1.354	-0.0878707
0.271	1.31828	1.357	-0.0888026
0.272	1.31652	1.36	-0.0897737
0.272	1.31479	1.363	-0.0929015
0.273	1.31303	1.366	-0.0945585
0.274	1.3112	1.369	-0.095368
0.274	1.3094	1.372	-0.0970119
0.275	1.30758	1.375	-0.0999304
0.275	1.30575	1.378	-0.102205
0.276	1.30393	1.381	-0.100392
0.277	1.3021	1.384	-0.097889
0.277	1.30027	1.386	-0.0975795
0.278	1.29844	1.389	-0.0986531
0.278	1.29664	1.392	-0.0984901
0.279	1.29495	1.395	-0.0967871
0.279	1.29336	1.398	-0.0950178
0.28	1.29179	1.401	-0.0948927
0.281	1.29019	1.404	-0.0942112
0.281	1.28858	1.407	-0.0914085
0.282	1.2867	1.41	-0.0915379
0.282	1.28462	1.413	-0.0952897
0.283	1.28253	1.416	-0.0981219
0.284	1.28049	1.418	-0.100392
0.284	1.27877	1.421	-0.101643
0.285	1.27736	1.424	-0.10278
0.285	1.27593	1.427	-0.103823
0.286	1.27452	1.43	-0.102658
0.286	1.2731	1.433	-0.101927
0.287	1.27161	1.436	-0.104429
0.288	1.27001	1.439	-0.108821
0.288	1.26841	1.442	-0.109812
0.289	1.26683	1.445	-0.107584
0.289	1.26535	1.448	-0.105429
0.29	1.26413	1.451	-0.10487
0.291	1.26291	1.453	-0.10484
0.291	1.26168	1.456	-0.1046
0.292	1.26045	1.459	-0.106071
0.292	1.25923	1.462	-0.107879
0.293	1.25802	1.465	-0.109128
0.293	1.25682	1.468	-0.109108
0.294	1.2556	1.471	-0.109415
0.295	1.25429	1.474	-0.11297
0.295	1.2526	1.477	-0.115223
0.296	1.25088	1.48	-0.116093
0.296	1.24909	1.483	-0.116135
0.297	1.24731	1.486	-0.11743
0.298	1.24553	1.488	-0.119951
0.298	1.24381	1.491	-0.120704
0.299	1.2421	1.494	-0.120258
0.299	1.24038	1.497	-0.120618
0.3	1.23866	1.5	-0.121488
0.3	1.23805	1.503	-0.122047
0.301	1.23745	1.506	-0.123929
0.302	1.23684	1.509	-0.122484
0.302	1.23623	1.512	-0.120755
0.303	1.23563	1.515	-0.122087
0.303	1.23432	1.518	-0.121894
0.304	1.23294	1.52	-0.121585
0.305	1.23155	1.523	-0.12221
0.305	1.23016	1.526	-0.121771
0.306	1.22878	1.529	-0.119892
0.306	1.22741	1.532	-0.117521
0.307	1.22603	1.535	-0.116128
0.307	1.22465	1.538	-0.119128
0.308	1.22327	1.541	-0.122778
0.309	1.22161	1.544	-0.122686
0.309	1.21988	1.547	-0.122507
0.31	1.21815	1.55	-0.122816
0.31	1.2164	1.553	-0.122312
0.311	1.21492	1.555	-0.122319
0.311	1.21368	1.558	-0.123981
0.312	1.21245	1.561	-0.12717
0.313	1.21121	1.564	-0.131469
0.313	1.20998	1.567	-0.13486
0.314	1.2086	1.57	-0.138697
0.314	1.20707	1.573	-0.140558
0.315	1.20555	1.576	-0.140408
0.316	1.20401	1.579	-0.140176
0.316	1.20254	1.582	-0.140876
0.317	1.2012	1.585	-0.141126
0.317	1.19985	1.587	-0.14006
0.318	1.1985	1.59	-0.13813
0.318	1.19716	1.593	-0.134785
0.319	1.19585	1.596	-0.132666
0.32	1.1946	1.599	-0.130829
0.32	1.19335	1.602	-0.131111
0.321	1.1921	1.605	-0.133036
0.321	1.19085	1.608	-0.135181
0.322	1.18958	1.611	-0.136002
0.323	1.18831	1.614	-0.136385
0.323	1.18704	1.617	-0.137083
0.324	1.18577	1.62	-0.137683
0.324	1.18439	1.622	-0.137699
0.325	1.18256	1.625	-0.136548
0.325	1.18071	1.628	-0.135724
0.326	1.17885	1.631	-0.134863
0.327	1.17701	1.634	-0.133173
0.327	1.17509	1.637	-0.13258
0.328	1.17318	1.64	-0.134728
0.328	1.17128	1.643	-0.137854
0.329	1.16935	1.646	-0.140771
0.33	1.16745	1.649	-0.143201
0.33	1.16504	1.652	-0.145458
0.331	1.16259	1.654	-0.146894
0.331	1.16012	1.657	-0.147735
0.332	1.15765	1.66	-0.147167
0.332	1.15588	1.663	-0.147265
0.333	1.15419	1.666	-0.147301
0.334	1.15252	1.669	-0.146199
0.334	1.15084	1.672	-0.145056
0.335	1.14915	1.675	-0.143377
0.335	1.14739	1.678	-0.141624
0.336	1.14559	1.681	-0.140696
0.337	1.1438	1.684	-0.140927
0.337	1.142	1.687	-0.142222
0.338	1.14049	1.689	-0.145336
0.338	1.13906	1.692	-0.146942
0.339	1.13763	1.695	-0.147307
0.339	1.13619	1.698	-0.148675
0.34	1.13475	1.701	-0.14912
0.341	1.133	1.704	-0.147973
0.341	1.13102	1.707	-0.147988
0.342	1.12904	1.71	-0.148742
0.342	1.12708	1.713	-0.149347
0.343	1.12525	1.716	-0.149193
0.344	1.12357	1.719	-0.14605
0.344	1.12188	1.721	-0.143349
0.345	1.12021	1.724	-0.145286
0.345	1.11853	1.727	-0.146496
0.346	1.1169	1.73	-0.146142
0.346	1.11537	1.733	-0.148057
0.347	1.11382	1.736	-0.151099
0.348	1.11227	1.739	-0.153017
0.348	1.11077	1.742	-0.154528
0.349	1.10922	1.745	-0.155531
0.349	1.10762	1.748	-0.158813
0.35	1.10598	1.751	-0.163013
0.351	1.10435	1.754	-0.162696
0.351	1.10261	1.756	-0.161543
0.352	1.09991	1.759	-0.162585
0.352	1.0971	1.762	-0.163871
0.353	1.09428	1.765	-0.163597
0.353	1.09157	1.768	-0.163351
0.354	1.08927	1.771	-0.162738
0.355	1.08703	1.774	-0.161998
0.355	1.08478	1.777	-0.160472
0.356	1.08253	1.78	-0.158397
0.356	1.08029	1.783	-0.156316
0.357	1.07805	1.786	-0.154297
0.358	1.0758	1.788	-0.154161
0.358	1.07355	1.791	-0.153862
0.359	1.07131	1.794	-0.15169
0.359	1.06949	1.797	-0.149383
0.36	1.06777	1.8	-0.148793
0.36	1.06608	1.803	-0.149509
0.361	1.06438	1.806	-0.151915
0.362	1.06268	1.809	-0.154999
0.362	1.06101	1.812	-0.157986
0.363	1.05937	1.815	-0.160217
0.363	1.05772	1.818	-0.160155
0.364	1.05606	1.821	-0.160055
0.365	1.0545	1.823	-0.161861
0.365	1.05293	1.826	-0.164763
0.366	1.0514	1.829	-0.16616
0.366	1.04985	1.832	-0.165499
0.367	1.04832	1.835	-0.165217
0.367	1.04624	1.838	-0.16667
0.368	1.04397	1.841	-0.166912
0.369	1.04168	1.844	-0.166548
0.369	1.0394	1.847	-0.168757
0.37	1.03739	1.85	-0.171678
0.37	1.03561	1.853	-0.17283
0.371	1.03389	1.855	-0.172173
0.372	1.03214	1.858	-0.17107
0.372	1.03037	1.861	-0.171637
0.373	1.02856	1.864	-0.17226
0.373	1.02669	1.867	-0.17142
0.374	1.02484	1.87	-0.171831
0.374	1.02296	1.873	-0.173334
0.375	1.02105	1.876	-0.172526
0.376	1.01907	1.879	-0.171424
0.376	1.01706	1.882	-0.172238
0.377	1.01505	1.885	-0.173262
0.377	1.01305	1.888	-0.174427
0.378	1.011	1.89	-0.173758
0.378	1.00871	1.893	-0.172661
0.379	1.00636	1.896	-0.173097
0.38	1.00404	1.899	-0.17313
0.38	1.00182	1.902	-0.172502
0.381	1.00055	1.905	-0.173091
0.381	0.999406	1.908	-0.173766
0.382	0.998269	1.911	-0.173523
0.383	0.997119	1.914	-0.17341
0.383	0.995974	1.917	-0.174524
0.384	0.994417	1.92	-0.177252
0.384	0.992771	1.922	-0.178982
0.385	0.991112	1.925	-0.178622
0.385	0.989445	1.928	-0.17825
0.386	0.987805	1.931	-0.179825
0.387	0.986159	1.934	-0.181695
0.387	0.984501	1.937	-0.182055
0.388	0.982846	1.94	-0.182155
0.388	0.981194	1.943	-0.182906
0.389	0.979293	1.946	-0.183215
0.39	0.977279	1.949	-0.183723
0.39	0.975272	1.952	-0.184835
0.391	0.973265	1.955	-0.185068
0.391	0.971234	1.957	-0.185252
0.392	0.969171	1.96	-0.184485
0.392	0.967114	1.963	-0.182811
0.393	0.965047	1.966	-0.182547
0.394	0.963001	1.969	-0.1837
0.394	0.960623	1.972	-0.185007
0.395	0.957957	1.975	-0.184465
0.395	0.955273	1.978	-0.182299
0.396	0.952578	1.981	-0.179226
0.397	0.950417	1.984	-0.177286
0.397	0.948467	1.987	-0.179163
0.398	0.946527	1.989	-0.182004
0.398	0.944584	1.992	-0.18327
0.399	0.942646	1.995	-0.183039
0.399	0.940681	1.998	-0.181676
0.4	0.938655	2.001	-0.179047
0.401	0.936612	2.004	-0.177283
0.401	0.934598	2.007	-0.17906
0.402	0.932712	2.01	-0.183403
0.402	0.930887	2.013	-0.187358
0.403	0.929002	2.016	-0.187616
0.404	0.92708	2.019	-0.186697
0.404	0.925178	2.022	-0.186681
0.405	0.923262	2.024	-0.186525
0.405	0.921364	2.027	-0.18672
0.406	0.919462	2.03	-0.18807
0.406	0.917568	2.033	-0.189941
0.407	0.915725	2.036	-0.189291
0.408	0.914092	2.039	-0.187845
0.408	0.912517	2.042	-0.187808
0.409	0.910944	2.045	-0.186935
0.409	0.909373	2.048	-0.185425
0.41	0.907797	2.051	-0.184914
0.411	0.906022	2.054	-0.185725
0.411	0.904159	2.056	-0.187215
0.412	0.902299	2.059	-0.188157
0.412	0.900437	2.062	-0.188541
0.413	0.898927	2.065	-0.188748
0.413	0.897561	2.068	-0.18748
0.414	0.896212	2.071	-0.18603
0.415	0.894858	2.074	-0.186676
0.415	0.89351	2.077	-0.187826
0.416	0.892036	2.08	-0.187897
0.416	0.890466	2.083	-0.189252
0.417	0.88889	2.086	-0.190813
0.418	0.887305	2.089	-0.191502
0.418	0.885947	2.091	-0.193086
0.419	0.884707	2.094	-0.196792
0.419	0.883485	2.097	-0.200656
0.42	0.882259	2.1	-0.202416
0.42	0.881033	2.103	-0.203185
0.421	0.879688	2.106	-0.204549
0.422	0.878024	2.109	-0.206271
0.422	0.876278	2.112	-0.206155
0.423	0.874531	2.115	-0.204855
0.423	0.873075	2.118	-0.204484
0.424	0.871907	2.121	-0.205205
0.425	0.870786	2.123	-0.20468
0.425	0.869676	2.126	-0.203397
0.426	0.868558	2.129	-0.20332
0.426	0.867445	2.132	-0.203878
0.427	0.866364	2.135	-0.204616
0.427	0.865285	2.138	-0.205716
0.428	0.864208	2.141	-0.206463
0.429	0.863155	2.144	-0.20721
0.429	0.862151	2.147	-0.206044
0.43	0.86116	2.15	-0.20259
0.43	0.860171	2.153	-0.201411
0.431	0.859184	2.156	-0.202818
0.432	0.858197	2.158	-0.205906
0.432	0.856952	2.161	-0.208685
0.433	0.85558	2.164	-0.209521
0.433	0.854177	2.167	-0.209573
0.434	0.852803	2.17	-0.210289
0.434	0.851405	2.173	-0.210865
0.435	0.850003	2.176	-0.212673
0.436	0.848591	2.179	-0.21523
0.436	0.847182	2.182	-0.215182
0.437	0.845772	2.185	-0.213186
0.437	0.844218	2.188	-0.209909
0.438	0.842479	2.19	-0.208448
0.439	0.840686	2.193	-0.209116
0.439	0.838898	2.196	-0.209321
0.44	0.837297	2.199	-0.208634
0.44	0.835789	2.202	-0.20811
0.441	0.834294	2.205	-0.208102
0.441	0.832804	2.208	-0.208427
0.442	0.831304	2.211	-0.20958
0.443	0.829632	2.214	-0.211607
0.443	0.827643	2.217	-0.2115
0.444	0.82556	2.22	-0.20819
0.444	0.823488	2.223	-0.204617
0.445	0.82152	2.225	-0.202412
0.446	0.819661	2.228	-0.201818
0.446	0.817806	2.231	-0.202447
0.447	0.81595	2.234	-0.203944
0.447	0.814097	2.237	-0.205493
0.448	0.812248	2.24	-0.205995
0.448	0.810428	2.243	-0.205248
0.449	0.808601	2.246	-0.205784
0.45	0.806784	2.249	-0.207887
0.45	0.805077	2.252	-0.210039
0.451	0.803684	2.255	-0.211953
0.451	0.802383	2.257	-0.213073
0.452	0.801079	2.26	-0.214059
0.452	0.799783	2.263	-0.214646
0.453	0.798485	2.266	-0.214806
0.454	0.797202	2.269	-0.214994
0.454	0.795944	2.272	-0.215517
0.455	0.794705	2.275	-0.216466
0.455	0.793507	2.278	-0.21709
0.456	0.792276	2.281	-0.216846
0.457	0.790996	2.284	-0.215872
0.457	0.789703	2.287	-0.216162
0.458	0.788411	2.29	-0.217019
0.458	0.787117	2.292	-0.217659
0.459	0.785712	2.295	-0.218691
0.459	0.784119	2.298	-0.220147
0.46	0.782459	2.301	-0.221402
0.461	0.780801	2.304	-0.22155
0.461	0.77937	2.307	-0.221474
0.462	0.7781	2.31	-0.222435
0.462	0.776845	2.313	-0.223645
0.463	0.775592	2.316	-0.222874
0.464	0.77434	2.319	-0.221345
0.464	0.773097	2.322	-0.220261
0.465	0.771904	2.324	-0.21869
0.465	0.770743	2.327	-0.216594
0.466	0.769581	2.33	-0.214642
0.466	0.768529	2.333	-0.214668
0.467	0.767672	2.336	-0.217296
0.468	0.76689	2.339	-0.220599
0.468	0.766101	2.342	-0.22421
0.469	0.765316	2.345	-0.22768
0.469	0.764532	2.348	-0.229729
0.47	0.763281	2.351	-0.231759
0.471	0.761682	2.354	-0.235111
0.471	0.760047	2.357	-0.236718
0.472	0.758559	2.359	-0.236949
0.472	0.757378	2.362	-0.236821
0.473	0.756327	2.365	-0.234928
0.473	0.755276	2.368	-0.232625
0.474	0.754221	2.371	-0.230161
0.475	0.753163	2.374	-0.227472
0.475	0.752128	2.377	-0.226068
0.476	0.751098	2.38	-0.225029
0.476	0.750061	2.383	-0.223858
0.477	0.749034	2.386	-0.225265
0.478	0.747989	2.389	-0.229389
0.478	0.746926	2.391	-0.233701
0.479	0.745866	2.394	-0.235974
0.479	0.744812	2.397	-0.236435
0.48	0.743757	2.4	-0.237297
0.48	0.742704	2.403	-0.239495
0.481	0.741655	2.406	-0.241863
0.482	0.740616	2.409	-0.243118
0.482	0.739586	2.412	-0.243047
0.483	0.738535	2.415	-0.242299
0.483	0.737469	2.418	-0.240647
0.484	0.736389	2.421	-0.238129
0.485	0.735309	2.424	-0.236803
0.485	0.734227	2.426	-0.236992
0.486	0.733155	2.429	-0.237197
0.486	0.731752	2.432	-0.236905
0.487	0.730148	2.435	-0.236105
0.487	0.728549	2.438	-0.235389
0.488	0.727062	2.441	-0.235388
0.489	0.725755	2.444	-0.235918
0.489	0.724522	2.447	-0.235991
0.49	0.723283	2.45	-0.23553
0.49	0.722051	2.453	-0.23664
0.491	0.720824	2.456	-0.238959
0.492	0.719437	2.459	-0.240138
0.492	0.717929	2.461	-0.240234
0.493	0.716403	2.464	-0.238759
0.493	0.714856	2.467	-0.236505
0.494	0.713257	2.47	-0.235189
0.494	0.711637	2.473	-0.234809
0.495	0.71002	2.476	-0.236073
0.496	0.708396	2.479	-0.237988
0.496	0.706788	2.482	-0.237466
0.497	0.705111	2.485	-0.235057
0.497	0.703288	2.488	-0.233631
0.498	0.701417	2.491	-0.232766
0.499	0.699549	2.493	-0.232954
0.499	0.698153	2.496	-0.235104
0.5	0.697103	2.499	-0.236933
0.5	0.696086	2.502	-0.236601
0.501	0.695061	2.505	-0.234615
0.501	0.694038	2.508	-0.233222
0.502	0.692969	2.511	-0.233562
0.503	0.691502	2.514	-0.234646
0.503	0.689815	2.517	-0.235762
0.504	0.688132	2.52	-0.237552
0.504	0.686442	2.523	-0.23905
0.505	0.684731	2.526	-0.238608
0.506	0.683017	2.528	-0.238104
0.506	0.681307	2.531	-0.239459
0.507	0.679596	2.534	-0.24242
0.507	0.677887	2.537	-0.245505
0.508	0.676587	2.54	-0.247349
0.508	0.675547	2.543	-0.248856
0.509	0.674536	2.546	-0.251102
0.51	0.673505	2.549	-0.252715
0.51	0.672436	2.552	-0.253652
0.511	0.671349	2.555	-0.255157
0.511	0.670259	2.558	-0.256149
0.512	0.669174	2.56	-0.256273
0.513	0.668085	2.563	-0.255543
0.513	0.666848	2.566	-0.255405
0.514	0.665413	2.569	-0.256738
0.514	0.663919	2.572	-0.257091
0.515	0.662421	2.575	-0.256077
0.515	0.661192	2.578	-0.256167
0.516	0.660219	2.581	-0.257369
0.517	0.659244	2.584	-0.257914
0.517	0.658272	2.587	-0.258656
0.518	0.657298	2.59	-0.260129
0.518	0.656323	2.593	-0.260774
0.519	0.655342	2.595	-0.259524
0.519	0.654355	2.598	-0.257903
0.52	0.653372	2.601	-0.257478
0.521	0.652511	2.604	-0.257486
0.521	0.651791	2.607	-0.25726
0.522	0.651102	2.61	-0.257904
0.522	0.650411	2.613	-0.259663
0.523	0.649721	2.616	-0.260796
0.524	0.649032	2.619	-0.261375
0.524	0.648054	2.622	-0.26307
0.525	0.646803	2.625	-0.264404
0.525	0.645556	2.627	-0.26394
0.526	0.64436	2.63	-0.263577
0.526	0.643289	2.633	-0.263824
0.527	0.642288	2.636	-0.264143
0.528	0.64129	2.639	-0.264625
0.528	0.640293	2.642	-0.265968
0.529	0.639291	2.645	-0.267713
0.529	0.638351	2.648	-0.2682
0.53	0.637488	2.651	-0.267493
0.531	0.636642	2.654	-0.267492
0.531	0.635828	2.657	-0.268892
0.532	0.63535	2.66	-0.269917
0.532	0.635166	2.662	-0.270502
0.533	0.634982	2.665	-0.27092
0.533	0.634799	2.668	-0.27022
0.534	0.634615	2.671	-0.268018
0.535	0.634179	2.674	-0.265149
0.535	0.633401	2.677	-0.262786
0.536	0.632519	2.68	-0.260866
0.536	0.631641	2.683	-0.259959
0.537	0.630434	2.686	-0.260425
0.538	0.628909	2.689	-0.260933
0.538	0.627377	2.692	-0.260678
0.539	0.625847	2.694	-0.260697
0.539	0.624307	2.697	-0.262047
0.54	0.622973	2.7	-0.265013
0.54	0.622135	2.703	-0.269066
0.541	0.621555	2.706	-0.271757
0.542	0.620974	2.709	-0.273063
0.542	0.620559	2.712	-0.273728
0.543	0.62034	2.715	-0.2733
0.543	0.620175	2.718	-0.273272
0.544	0.62001	2.721	-0.274374
0.545	0.619845	2.724	-0.27568
0.545	0.619598	2.727	-0.27494
0.546	0.619091	2.729	-0.271495
0.546	0.618432	2.732	-0.268163
0.547	0.617775	2.735	-0.267437
0.547	0.617119	2.738	-0.267585
0.548	0.616468	2.741	-0.267093
0.549	0.615823	2.744	-0.266396
0.549	0.615178	2.747	-0.266313
0.55	0.614534	2.75	-0.267936
0.55	0.61389	2.753	-0.268961
0.551	0.612993	2.756	-0.269405
0.552	0.611879	2.759	-0.270879
0.552	0.610744	2.761	-0.271295
0.553	0.609606	2.764	-0.271547
0.553	0.608786	2.767	-0.273497
0.554	0.608208	2.77	-0.27587
0.554	0.607628	2.773	-0.277459
0.555	0.607048	2.776	-0.27632
0.556	0.606471	2.779	-0.272154
0.556	0.605861	2.782	-0.269965
0.557	0.605211	2.785	-0.270709
0.557	0.604551	2.788	-0.271816
0.558	0.603892	2.791	-0.272593
0.559	0.603166	2.794	-0.271726
0.559	0.602369	2.796	-0.269987
0.56	0.601557	2.799	-0.268887
0.56	0.600747	2.802	-0.268188
0.561	0.599939	2.805	-0.268973
0.561	0.599092	2.808	-0.27123
0.562	0.598154	2.811	-0.27266
0.563	0.597162	2.814	-0.274289
0.563	0.59615	2.817	-0.276332
0.564	0.595334	2.82	-0.277235
0.564	0.594874	2.823	-0.278058
0.565	0.59453	2.826	-0.278193
0.566	0.594184	2.828	-0.27796
0.566	0.593839	2.831	-0.278248
0.567	0.593495	2.834	-0.278069
0.567	0.593224	2.837	-0.276297
0.568	0.593044	2.84	-0.274244
0.568	0.592865	2.843	-0.271865
0.569	0.592514	2.846	-0.26921
0.57	0.591699	2.849	-0.268142
0.57	0.590569	2.852	-0.26799
0.571	0.589436	2.855	-0.267831
0.571	0.588306	2.858	-0.266577
0.572	0.587172	2.861	-0.26579
0.573	0.586046	2.863	-0.26728
0.573	0.584934	2.866	-0.269217
0.574	0.583821	2.869	-0.269726
0.574	0.582773	2.872	-0.270307
0.575	0.581962	2.875	-0.272018
0.575	0.581341	2.878	-0.272533
0.576	0.580723	2.881	-0.272142
0.577	0.580104	2.884	-0.272521
0.577	0.579482	2.887	-0.273847
0.578	0.578739	2.89	-0.274062
0.578	0.577725	2.893	-0.273237
0.579	0.57656	2.895	-0.274337
0.58	0.575388	2.898	-0.2757
0.58	0.574421	2.901	-0.27511
0.581	0.573717	2.904	-0.273551
0.581	0.573044	2.907	-0.27387
0.582	0.572373	2.91	-0.276956
0.582	0.571695	2.913	-0.280314
0.583	0.571019	2.916	-0.281329
0.584	0.570416	2.919	-0.282772
0.584	0.569894	2.922	-0.286543
0.585	0.569373	2.925	-0.288696
0.585	0.568882	2.928	-0.288468
0.586	0.56843	2.93	-0.288819
0.586	0.567989	2.933	-0.289605
0.587	0.567551	2.936	-0.289065
0.588	0.567112	2.939	-0.285917
0.588	0.566673	2.942	-0.284304
0.589	0.566183	2.945	-0.287237
0.589	0.565614	2.948	-0.289162
0.59	0.565031	2.951	-0.287129
0.591	0.564478	2.954	-0.285112
0.591	0.564037	2.957	-0.286232
0.592	0.563686	2.96	-0.288831
0.592	0.563337	2.962	-0.29076
0.593	0.562987	2.965	-0.292211
0.593	0.56263	2.968	-0.293996
0.594	0.562184	2.971	-0.292856
0.595	0.56159	2.974	-0.289082
0.595	0.560948	2.977	-0.285697
0.596	0.560308	2.98	-0.283974
0.596	0.559591	2.983	-0.283064
0.597	0.558784	2.986	-0.281992
0.598	0.557981	2.989	-0.280011
0.598	0.557173	2.992	-0.278612
0.599	0.556366	2.995	-0.278738
0.599	0.555572	2.997	-0.279358
0.6	0.554803	3	-0.281271
0.6	0.554043	3.003	-0.284672
0.601	0.553286	3.006	-0.288156
0.602	0.552519	3.009	-0.289833
0.602	0.551743	3.012	-0.290836
0.603	0.55097	3.015	-0.291584
0.603	0.550193	3.018	-0.291551
0.604	0.549415	3.021	-0.290953
0.605	0.548561	3.024	-0.290656
0.605	0.547505	3.027	-0.291195
0.606	0.546316	3.029	-0.292726
0.606	0.545127	3.032	-0.293354
0.607	0.544056	3.035	-0.293381
0.607	0.543257	3.038	-0.294422
0.608	0.542611	3.041	-0.295407
0.609	0.541965	3.044	-0.29577
0.609	0.541317	3.047	-0.295779
0.61	0.540677	3.05	-0.296114
0.61	0.540064	3.053	-0.296211
0.611	0.539469	3.056	-0.295687
0.612	0.538876	3.059	-0.294135
0.612	0.538284	3.062	-0.293327
0.613	0.537618	3.064	-0.294404
0.613	0.536872	3.067	-0.296397
0.614	0.536124	3.07	-0.297561
0.614	0.535374	3.073	-0.297075
0.615	0.534633	3.076	-0.297112
0.616	0.533925	3.079	-0.296927
0.616	0.533245	3.082	-0.297159
0.617	0.53255	3.085	-0.298033
0.617	0.53184	3.088	-0.298278
0.618	0.531166	3.091	-0.297687
0.619	0.53058	3.094	-0.297185
0.619	0.530013	3.096	-0.296158
0.62	0.529446	3.099	-0.295378
0.62	0.528879	3.102	-0.295942
0.621	0.528352	3.105	-0.294752
0.621	0.527943	3.108	-0.294588
0.622	0.527611	3.111	-0.296844
0.623	0.527279	3.114	-0.298227
0.623	0.527017	3.117	-0.299758
0.624	0.526918	3.12	-0.301553
0.624	0.526875	3.123	-0.302774
0.625	0.526833	3.126	-0.303562
0.626	0.526791	3.129	-0.304363
0.626	0.526677	3.131	-0.305198
0.627	0.52632	3.134	-0.30804
0.627	0.525761	3.137	-0.311319
0.628	0.5252	3.14	-0.311741
0.628	0.524631	3.143	-0.312373
0.629	0.524035	3.146	-0.31295
0.63	0.523425	3.149	-0.312869
0.63	0.522818	3.152	-0.312375
0.631	0.52221	3.155	-0.311828
0.631	0.521594	3.158	-0.311859
0.632	0.520939	3.161	-0.312805
0.633	0.520231	3.163	-0.313423
0.633	0.519525	3.166	-0.312962
0.634	0.518875	3.169	-0.312983
0.634	0.518421	3.172	-0.3128
0.635	0.518131	3.175	-0.312032
0.635	0.517841	3.178	-0.311443
0.636	0.517549	3.181	-0.310582
0.637	0.517259	3.184	-0.309816
0.637	0.517075	3.187	-0.308892
0.638	0.517108	3.19	-0.308627
0.638	0.517164	3.193	-0.309235
0.639	0.517217	3.196	-0.309657
0.64	0.517247	3.198	-0.309511
0.64	0.517248	3.201	-0.310203
0.641	0.517249	3.204	-0.311185
0.641	0.51725	3.207	-0.309717
0.642	0.517251	3.21	-0.309565
0.642	0.517231	3.213	-0.313051
0.643	0.517158	3.216	-0.315976
0.644	0.517066	3.219	-0.317051
0.644	0.516975	3.222	-0.316842
0.645	0.516874	3.225	-0.316001
0.645	0.516753	3.228	-0.31535
0.646	0.516627	3.23	-0.314076
0.647	0.516502	3.233	-0.312863
0.647	0.516376	3.236	-0.314027
0.648	0.516106	3.239	-0.313957
0.648	0.515439	3.242	-0.310072
0.649	0.514568	3.245	-0.30599
0.649	0.513699	3.248	-0.303701
0.65	0.512796	3.251	-0.303517
0.651	0.511774	3.254	-0.303032
0.651	0.510667	3.257	-0.301133
0.652	0.509559	3.26	-0.30117
0.652	0.508455	3.263	-0.303177
0.653	0.507372	3.265	-0.304393
0.654	0.506366	3.268	-0.305083
0.654	0.50541	3.271	-0.304478
0.655	0.504451	3.274	-0.304894
0.655	0.503558	3.277	-0.307534
0.656	0.502905	3.28	-0.308705
0.656	0.502465	3.283	-0.310533
0.657	0.502023	3.286	-0.313019
0.658	0.501583	3.289	-0.312952
0.658	0.501148	3.292	-0.312101
0.659	0.500738	3.295	-0.312921
0.659	0.500348	3.297	-0.314103
0.66	0.499957	3.3	-0.316376
0.66	0.499574	3.303	-0.317824
0.661	0.499229	3.306	-0.316496
0.662	0.498937	3.309	-0.316991
0.662	0.498645	3.312	-0.318076
0.663	0.498352	3.315	-0.319171
0.663	0.498073	3.318	-0.320364
0.664	0.497922	3.321	-0.320048
0.665	0.497989	3.324	-0.319349
0.665	0.498055	3.327	-0.319669
0.666	0.498122	3.33	-0.320778
0.666	0.498086	3.332	-0.322605
0.667	0.497828	3.335	-0.323777
0.667	0.497549	3.338	-0.322694
0.668	0.497269	3.341	-0.320677
0.669	0.496991	3.344	-0.319048
0.669	0.496576	3.347	-0.318928
0.67	0.495784	3.35	-0.319374
0.67	0.494865	3.353	-0.318351
0.671	0.49393	3.356	-0.317776
0.672	0.49301	3.359	-0.318473
0.672	0.492147	3.362	-0.318166
0.673	0.491306	3.364	-0.31752
0.673	0.490465	3.367	-0.317761
0.674	0.489621	3.37	-0.318873
0.674	0.488773	3.373	-0.31923
0.675	0.487877	3.376	-0.318399
0.676	0.486963	3.379	-0.318812
0.676	0.48605	3.382	-0.320617
0.677	0.485228	3.385	-0.321824
0.677	0.484821	3.388	-0.321609
0.678	0.484648	3.391	-0.322412
0.679	0.484475	3.394	-0.323434
0.679	0.484303	3.397	-0.323278
0.68	0.484144	3.399	-0.323338
0.68	0.484055	3.402	-0.324582
0.681	0.484021	3.405	-0.326428
0.681	0.483987	3.408	-0.327698
0.682	0.483938	3.411	-0.329562
0.683	0.483817	3.414	-0.331207
0.683	0.483637	3.417	-0.331874
0.684	0.483459	3.42	-0.331737
0.684	0.483279	3.423	-0.330362
0.685	0.48308	3.426	-0.329923
0.686	0.482764	3.429	-0.329771
0.686	0.482276	3.431	-0.330579
0.687	0.481787	3.434	-0.332342
0.687	0.481296	3.437	-0.331506
0.688	0.480782	3.44	-0.328513
0.688	0.480241	3.443	-0.326923
0.689	0.479701	3.446	-0.326836
0.69	0.479164	3.449	-0.327877
0.69	0.478625	3.452	-0.330905
0.691	0.478117	3.455	-0.334344
0.691	0.477697	3.458	-0.336794
0.692	0.477277	3.461	-0.336555
0.693	0.476845	3.464	-0.334348
0.693	0.476322	3.466	-0.333853
0.694	0.475544	3.469	-0.335608
0.694	0.474757	3.472	-0.3365
0.695	0.473978	3.475	-0.337152
0.695	0.473189	3.478	-0.337071
0.696	0.472439	3.481	-0.334802
0.697	0.471802	3.484	-0.33175
0.697	0.471195	3.487	-0.329845
0.698	0.470589	3.49	-0.329588
0.698	0.4701	3.493	-0.33049
0.699	0.470046	3.496	-0.331673
0.7	0.470094	3.499	-0.331817
0.7	0.470142	3.501	-0.331381
0.701	0.470191	3.504	-0.330516
0.701	0.470251	3.507	-0.329116
0.702	0.470363	3.51	-0.329519
0.702	0.470496	3.513	-0.330918
0.703	0.470629	3.516	-0.33185
0.704	0.47077	3.519	-0.333427
0.704	0.470953	3.522	-0.334249
0.705	0.47116	3.525	-0.335244
0.705	0.471367	3.528	-0.336556
0.706	0.471573	3.531	-0.337816
0.707	0.471742	3.533	-0.338333
0.707	0.47174	3.536	-0.33858
0.708	0.471604	3.539	-0.339209
0.708	0.471468	3.542	-0.339046
0.709	0.471317	3.545	-0.33801
0.709	0.471097	3.548	-0.336168
0.71	0.470823	3.551	-0.337545
0.711	0.470549	3.554	-0.338915
0.711	0.470274	3.557	-0.338065
0.712	0.470011	3.56	-0.33689
0.712	0.469848	3.563	-0.335452
0.713	0.469872	3.566	-0.334931
0.714	0.469896	3.568	-0.334335
0.714	0.469941	3.571	-0.334937
0.715	0.470106	3.574	-0.337242
0.715	0.470442	3.577	-0.339087
0.716	0.470772	3.58	-0.337417
0.716	0.471107	3.583	-0.335563
0.717	0.471427	3.586	-0.335796
0.718	0.471573	3.589	-0.335224
0.718	0.471272	3.592	-0.335747
0.719	0.470972	3.595	-0.3364
0.719	0.470668	3.598	-0.337051
0.72	0.470331	3.6	-0.336646
0.721	0.469914	3.603	-0.335335
0.721	0.469495	3.606	-0.334619
0.722	0.469077	3.609	-0.334451
0.722	0.468666	3.612	-0.334606
0.723	0.468259	3.615	-0.334525
0.723	0.4678	3.618	-0.335393
0.724	0.467309	3.621	-0.334213
0.725	0.466816	3.624	-0.332793
0.725	0.466307	3.627	-0.331091
0.726	0.465668	3.63	-0.330371
0.726	0.465	3.633	-0.331983
0.727	0.464332	3.635	-0.333645
0.727	0.46366	3.638	-0.335175
0.728	0.462985	3.641	-0.335993
0.729	0.462247	3.644	-0.336952
0.729	0.461472	3.647	-0.339911
0.73	0.460699	3.65	-0.34524
0.73	0.459915	3.653	-0.347593
0.731	0.459077	3.656	-0.350081
0.732	0.458221	3.659	-0.353874
0.732	0.457361	3.662	-0.354539
0.733	0.456502	3.665	-0.353415
0.733	0.455645	3.667	-0.353497
0.734	0.454769	3.67	-0.35615
0.734	0.453887	3.673	-0.357781
0.735	0.453002	3.676	-0.3566
0.736	0.452138	3.679	-0.354819
0.736	0.451443	3.682	-0.356134
0.737	0.4509	3.685	-0.358041
0.737	0.450358	3.688	-0.357266
0.738	0.449817	3.691	-0.355911
0.739	0.449271	3.694	-0.356023
0.739	0.44871	3.697	-0.353882
0.74	0.447989	3.7	-0.350569
0.74	0.447259	3.702	-0.350602
0.741	0.446532	3.705	-0.351433
0.741	0.44572	3.708	-0.352164
0.742	0.444696	3.711	-0.352438
0.743	0.443672	3.714	-0.351892
0.743	0.442648	3.717	-0.351777
0.744	0.441624	3.72	-0.352871
0.744	0.440612	3.723	-0.351477
0.745	0.439645	3.726	-0.35068
0.746	0.438697	3.729	-0.351242
0.746	0.437753	3.732	-0.350112
0.747	0.436929	3.734	-0.350836
0.747	0.436615	3.737	-0.35199
0.748	0.436301	3.74	-0.35394
0.748	0.435986	3.743	-0.356365
0.749	0.435672	3.746	-0.358523
0.75	0.435377	3.749	-0.358794
0.75	0.435248	3.752	-0.361021
0.751	0.435188	3.755	-0.364207
0.751	0.435128	3.758	-0.365319
0.752	0.435074	3.761	-0.366746
0.753	0.435076	3.764	-0.366532
0.753	0.435092	3.767	-0.366291
0.754	0.435107	3.769	-0.365523
0.754	0.435123	3.772	-0.364079
0.755	0.435115	3.775	-0.361652
0.755	0.434907	3.778	-0.3598
0.756	0.434577	3.781	-0.360013
0.757	0.434243	3.784	-0.360434
0.757	0.433918	3.787	-0.360469
0.758	0.433653	3.79	-0.359719
0.758	0.433425	3.793	-0.357894
0.759	0.433199	3.796	-0.355872
0.76	0.432971	3.799	-0.354649
0.76	0.432748	3.801	-0.354514
0.761	0.432559	3.804	-0.357095
0.761	0.432415	3.807	-0.35928
0.762	0.43227	3.81	-0.357993
0.762	0.432127	3.813	-0.356314
0.763	0.431995	3.816	-0.355262
0.764	0.431876	3.819	-0.355098
0.764	0.431758	3.822	-0.356334
0.765	0.431639	3.825	-0.357736
0.765	0.431507	3.828	-0.358555
0.766	0.431242	3.831	-0.357571
0.767	0.430742	3.834	-0.354795
0.767	0.430244	3.836	-0.353577
0.768	0.429742	3.839	-0.35507
0.768	0.429258	3.842	-0.357736
0.769	0.42894	3.845	-0.359615
0.769	0.428621	3.848	-0.36
0.77	0.428301	3.851	-0.360808
0.771	0.427975	3.854	-0.362149
0.771	0.427554	3.857	-0.36346
0.772	0.426881	3.86	-0.366035
0.772	0.42621	3.863	-0.367642
0.773	0.425537	3.866	-0.368961
0.774	0.424855	3.868	-0.369045
0.774	0.42412	3.871	-0.367134
0.775	0.423375	3.874	-0.364434
0.775	0.422629	3.877	-0.362822
0.776	0.421893	3.88	-0.361637
0.776	0.421193	3.883	-0.359527
0.777	0.42058	3.886	-0.356878
0.778	0.419972	3.889	-0.355421
0.778	0.419363	3.892	-0.355944
0.779	0.418751	3.895	-0.356022
0.779	0.417966	3.898	-0.356507
0.78	0.417102	3.901	-0.358375
0.781	0.41624	3.903	-0.36164
0.781	0.415375	3.906	-0.365022
0.782	0.414507	3.909	-0.366728
0.782	0.413834	3.912	-0.366672
0.783	0.413235	3.915	-0.367887
0.783	0.412638	3.918	-0.369618
0.784	0.412041	3.921	-0.370096
0.785	0.41165	3.924	-0.370883
0.785	0.411399	3.927	-0.370879
0.786	0.411149	3.93	-0.369115
0.786	0.410901	3.933	-0.3681
0.787	0.410651	3.935	-0.366937
0.788	0.41012	3.938	-0.366383
0.788	0.409406	3.941	-0.367945
0.789	0.408689	3.944	-0.369676
0.789	0.407967	3.947	-0.369968
0.79	0.407217	3.95	-0.370985
0.79	0.406421	3.953	-0.371466
0.791	0.40562	3.956	-0.371258
0.792	0.404828	3.959	-0.371411
0.792	0.404027	3.962	-0.370419
0.793	0.403275	3.965	-0.370839
0.793	0.402672	3.968	-0.37196
0.794	0.402071	3.97	-0.37175
0.794	0.401466	3.973	-0.370381
0.795	0.400977	3.976	-0.36914
0.796	0.400753	3.979	-0.367027
0.796	0.400532	3.982	-0.364309
0.797	0.400311	3.985	-0.364689
0.797	0.400089	3.988	-0.367841
0.798	0.399904	3.991	-0.370922
0.799	0.400053	3.994	-0.371855
0.799	0.400203	3.997	-0.370934
0.8	0.400353	4	-0.370741
0.8	0.400575	4.002	-0.370114
0.801	0.401074	4.005	-0.368948
0.801	0.401581	4.008	-0.367912
0.802	0.402085	4.011	-0.368435
0.803	0.402589	4.014	-0.36804
0.803	0.403094	4.017	-0.366011
0.804	0.403327	4.02	-0.365735
0.804	0.403532	4.023	-0.364496
0.805	0.403736	4.026	-0.362709
0.806	0.40394	4.029	-0.361509
0.806	0.404035	4.032	-0.361204
0.807	0.404102	4.035	-0.362397
0.807	0.404169	4.037	-0.364138
0.808	0.404235	4.04	-0.365926
0.808	0.404302	4.043	-0.367315
0.809	0.404243	4.046	-0.367782
0.81	0.404132	4.049	-0.367158
0.81	0.404018	4.052	-0.368712
0.811	0.403906	4.055	-0.370476
0.811	0.403608	4.058	-0.370337
0.812	0.403228	4.061	-0.370708
0.813	0.40285	4.064	-0.370429
0.813	0.402474	4.067	-0.370472
0.814	0.402092	4.069	-0.370668
0.814	0.401913	4.072	-0.370362
0.815	0.40193	4.075	-0.370576
0.815	0.401948	4.078	-0.374037
0.816	0.401966	4.081	-0.376598
0.817	0.402263	4.084	-0.379018
0.817	0.402754	4.087	-0.382875
0.818	0.403231	4.09	-0.385804
0.818	0.403718	4.093	-0.387491
0.819	0.404201	4.096	-0.388053
0.82	0.404583	4.099	-0.386135
0.82	0.404796	4.102	-0.383701
0.821	0.405013	4.104	-0.383286
0.821	0.405228	4.107	-0.380005
0.822	0.405384	4.11	-0.377015
0.822	0.405404	4.113	-0.375609
0.823	0.405423	4.116	-0.375207
0.824	0.405443	4.119	-0.374441
0.824	0.405463	4.122	-0.372859
0.825	0.405506	4.125	-0.371859
0.825	0.405602	4.128	-0.373524
0.826	0.405699	4.131	-0.377688
0.827	0.405796	4.134	-0.380491
0.827	0.405854	4.136	-0.383274
0.828	0.405579	4.139	-0.385966
0.828	0.405304	4.142	-0.386908
0.829	0.405027	4.145	-0.386809
0.829	0.40476	4.148	-0.386763
0.83	0.4045	4.151	-0.388231
0.831	0.404295	4.154	-0.390344
0.831	0.4041	4.157	-0.392189
0.832	0.403904	4.16	-0.392651
0.832	0.403707	4.163	-0.391352
0.833	0.403751	4.166	-0.388673
0.834	0.403851	4.169	-0.385512
0.834	0.403954	4.171	-0.383802
0.835	0.404057	4.174	-0.382719
0.835	0.40416	4.177	-0.38227
0.836	0.404368	4.18	-0.381628
0.836	0.404614	4.183	-0.380399
0.837	0.404864	4.186	-0.37987
0.838	0.405114	4.189	-0.379013
0.838	0.405475	4.192	-0.377974
0.839	0.405898	4.195	-0.378657
0.839	0.406328	4.198	-0.381187
0.84	0.406756	4.201	-0.383628
0.841	0.407186	4.203	-0.385475
0.841	0.407346	4.206	-0.386945
0.842	0.407203	4.209	-0.388333
0.842	0.407027	4.212	-0.389974
0.843	0.406852	4.215	-0.390768
0.843	0.4065	4.218	-0.390255
0.844	0.405951	4.221	-0.391086
0.845	0.405377	4.224	-0.393404
0.845	0.404803	4.227	-0.393367
0.846	0.404232	4.23	-0.391535
0.846	0.403699	4.233	-0.390838
0.847	0.403261	4.236	-0.39147
0.848	0.402834	4.238	-0.392114
0.848	0.40241	4.241	-0.392181
0.849	0.402078	4.244	-0.391146
0.849	0.401905	4.247	-0.39153
0.85	0.401749	4.25	-0.393449
0.85	0.401593	4.253	-0.393156
0.851	0.401436	4.256	-0.392726
0.852	0.401262	4.259	-0.393873
0.852	0.401009	4.262	-0.394158
0.853	0.400748	4.265	-0.392843
0.853	0.400486	4.268	-0.390942
0.854	0.400202	4.27	-0.390742
0.855	0.399869	4.273	-0.392986
0.855	0.399529	4.276	-0.394636
0.856	0.399189	4.279	-0.393842
0.856	0.39885	4.282	-0.392086
0.857	0.398513	4.285	-0.391041
0.857	0.397959	4.288	-0.390505
0.858	0.397378	4.291	-0.390029
0.859	0.396798	4.294	-0.389304
0.859	0.396218	4.297	-0.389465
0.86	0.395576	4.3	-0.38883
0.86	0.394898	4.303	-0.386317
0.861	0.394238	4.305	-0.383743
0.862	0.393579	4.308	-0.383303
0.862	0.39292	4.311	-0.385036
0.863	0.392266	4.314	-0.387422
0.863	0.391613	4.317	-0.389727
0.864	0.390966	4.32	-0.389877
0.864	0.390317	4.323	-0.389863
0.865	0.389558	4.326	-0.38895
0.866	0.388759	4.329	-0.387357
0.866	0.387962	4.332	-0.388199
0.867	0.387169	4.335	-0.391082
0.867	0.386372	4.337	-0.394172
0.868	0.385659	4.34	-0.395103
0.868	0.384986	4.343	-0.394155
0.869	0.384318	4.346	-0.391277
0.87	0.383651	4.349	-0.389491
0.87	0.383256	4.352	-0.389985
0.871	0.383168	4.355	-0.391983
0.871	0.383105	4.358	-0.394718
0.872	0.383041	4.361	-0.395643
0.873	0.382978	4.364	-0.394792
0.873	0.382729	4.367	-0.392136
0.874	0.382273	4.37	-0.390313
0.874	0.381805	4.372	-0.389758
0.875	0.381334	4.375	-0.390592
0.875	0.380819	4.378	-0.39309
0.876	0.380209	4.381	-0.394956
0.877	0.379596	4.384	-0.394811
0.877	0.37898	4.387	-0.39295
0.878	0.37836	4.39	-0.395162
0.878	0.377966	4.393	-0.399337
0.879	0.377924	4.396	-0.400023
0.88	0.377912	4.399	-0.399469
0.88	0.377899	4.402	-0.399884
0.881	0.377906	4.404	-0.400693
0.881	0.377993	4.407	-0.400477
0.882	0.378087	4.41	-0.398776
0.882	0.37818	4.413	-0.397429
0.883	0.37827	4.416	-0.399047
0.884	0.378263	4.419	-0.398154
0.884	0.377866	4.422	-0.39414
0.885	0.377382	4.425	-0.392631
0.885	0.376896	4.428	-0.391318
0.886	0.37641	4.431	-0.389274
0.887	0.376119	4.434	-0.388688
0.887	0.375875	4.437	-0.389555
0.888	0.37563	4.439	-0.392303
0.888	0.375386	4.442	-0.395085
0.889	0.375142	4.445	-0.394214
0.889	0.375251	4.448	-0.392135
0.89	0.375447	4.451	-0.392543
0.891	0.375644	4.454	-0.394343
0.891	0.37584	4.457	-0.397124
0.892	0.37603	4.46	-0.401723
0.892	0.376217	4.463	-0.405426
0.893	0.376404	4.466	-0.405092
0.894	0.37659	4.469	-0.402749
0.894	0.376776	4.471	-0.401352
0.895	0.37716	4.474	-0.402441
0.895	0.377616	4.477	-0.404675
0.896	0.378077	4.48	-0.406169
0.896	0.378538	4.483	-0.406774
0.897	0.378925	4.486	-0.407212
0.898	0.379267	4.489	-0.405918
0.898	0.379599	4.492	-0.402921
0.899	0.37993	4.495	-0.402239
0.899	0.380263	4.498	-0.40269
0.9	0.380584	4.501	-0.402982
0.901	0.380895	4.504	-0.40115
0.901	0.381207	4.506	-0.397543
0.902	0.38152	4.509	-0.394992
0.902	0.381993	4.512	-0.393085
0.903	0.382678	4.515	-0.390649
0.903	0.383393	4.518	-0.387981
0.904	0.384113	4.521	-0.386473
0.905	0.384835	4.524	-0.385954
0.905	0.385373	4.527	-0.385654
0.906	0.38569	4.53	-0.385896
0.906	0.385961	4.533	-0.387674
0.907	0.386236	4.536	-0.389369
0.908	0.386316	4.539	-0.389288
0.908	0.386057	4.541	-0.386894
0.909	0.385728	4.544	-0.384659
0.909	0.385394	4.547	-0.383783
0.91	0.385064	4.55	-0.382755
0.91	0.384631	4.553	-0.380648
0.911	0.384007	4.556	-0.380287
0.912	0.383354	4.559	-0.381637
0.912	0.382699	4.562	-0.382709
0.913	0.382136	4.565	-0.383738
0.913	0.381964	4.568	-0.386074
0.914	0.381887	4.571	-0.390659
0.915	0.381809	4.573	-0.393425
0.915	0.38173	4.576	-0.394275
0.916	0.381699	4.579	-0.39595
0.916	0.38178	4.582	-0.399201
0.917	0.381887	4.585	-0.401266
0.917	0.381993	4.588	-0.401074
0.918	0.3821	4.591	-0.400574
0.919	0.381852	4.594	-0.39974
0.919	0.381519	4.597	-0.397705
0.92	0.381182	4.6	-0.395713
0.92	0.380851	4.603	-0.395931
0.921	0.380577	4.606	-0.396307
0.922	0.380551	4.608	-0.396836
0.922	0.380582	4.611	-0.399807
0.923	0.380614	4.614	-0.401638
0.923	0.380645	4.617	-0.400386
0.924	0.380478	4.62	-0.399012
0.924	0.38024	4.623	-0.399288
0.925	0.379997	4.626	-0.399762
0.926	0.379755	4.629	-0.399517
0.926	0.379487	4.632	-0.399377
0.927	0.379001	4.635	-0.399957
0.927	0.378468	4.638	-0.399097
0.928	0.377929	4.64	-0.39462
0.929	0.377393	4.643	-0.389797
0.929	0.37687	4.646	-0.388622
0.93	0.37635	4.649	-0.389547
0.93	0.375833	4.652	-0.389258
0.931	0.375314	4.655	-0.388162
0.931	0.374799	4.658	-0.386375
0.932	0.374082	4.661	-0.383723
0.933	0.373287	4.664	-0.38338
0.933	0.372489	4.667	-0.38529
0.934	0.371684	4.67	-0.389146
0.934	0.371067	4.673	-0.393983
0.935	0.370673	4.675	-0.397
0.935	0.370319	4.678	-0.396961
0.936	0.369968	4.681	-0.395788
0.937	0.369632	4.684	-0.396493
0.937	0.369499	4.687	-0.400035
0.938	0.369521	4.69	-0.403498
0.938	0.36958	4.693	-0.403336
0.939	0.369639	4.696	-0.400831
0.94	0.369789	4.699	-0.39675
0.94	0.370115	4.702	-0.393073
0.941	0.3705	4.705	-0.391311
0.941	0.370885	4.707	-0.391988
0.942	0.37127	4.71	-0.393694
0.942	0.371665	4.713	-0.392801
0.943	0.372071	4.716	-0.38966
0.944	0.372479	4.719	-0.387629
0.944	0.372887	4.722	-0.388052
0.945	0.373257	4.725	-0.390109
0.945	0.37352	4.728	-0.39279
0.946	0.373744	4.731	-0.394889
0.947	0.373968	4.734	-0.396807
0.947	0.374192	4.737	-0.397849
0.948	0.374445	4.74	-0.398812
0.948	0.374753	4.742	-0.401181
0.949	0.37508	4.745	-0.403729
0.949	0.375407	4.748	-0.405731
0.95	0.375682	4.751	-0.406539
0.951	0.375732	4.754	-0.405396
0.951	0.375693	4.757	-0.40293
0.952	0.375654	4.76	-0.400699
0.952	0.375615	4.763	-0.398458
0.953	0.375558	4.766	-0.395681
0.954	0.375324	4.769	-0.393036
0.954	0.375015	4.772	-0.390271
0.955	0.374705	4.774	-0.387949
0.955	0.374417	4.777	-0.387003
0.956	0.374322	4.78	-0.386814
0.956	0.374307	4.783	-0.387723
0.957	0.374292	4.786	-0.390314
0.958	0.374277	4.789	-0.393452
0.958	0.374262	4.792	-0.394641
0.959	0.373996	4.795	-0.394299
0.959	0.373618	4.798	-0.394711
0.96	0.37324	4.801	-0.396368
0.961	0.372861	4.804	-0.39684
0.961	0.37266	4.807	-0.3955
0.962	0.372557	4.809	-0.394532
0.962	0.372462	4.812	-0.393822
0.963	0.372367	4.815	-0.391725
0.963	0.372273	4.818	-0.388659
0.964	0.372178	4.821	-0.38774
0.965	0.372082	4.824	-0.389726
0.965	0.371987	4.827	-0.392331
0.966	0.371891	4.83	-0.39334
0.966	0.371595	4.833	-0.394142
0.967	0.371126	4.836	-0.395328
0.968	0.37062	4.839	-0.395506
0.968	0.370109	4.841	-0.396143
0.969	0.3696	4.844	-0.397679
0.969	0.368999	4.847	-0.398133
0.97	0.3683	4.85	-0.397398
0.97	0.367569	4.853	-0.396118
0.971	0.366839	4.856	-0.393844
0.972	0.366099	4.859	-0.392013
0.972	0.365346	4.862	-0.392244
0.973	0.364592	4.865	-0.393757
0.973	0.363837	4.868	-0.393212
0.974	0.363084	4.871	-0.389634
0.975	0.362399	4.874	-0.387303
0.975	0.361888	4.876	-0.387667
0.976	0.361445	4.879	-0.388991
0.976	0.361005	4.882	-0.390101
0.977	0.360534	4.885	-0.39101
0.977	0.360006	4.888	-0.39216
0.978	0.35946	4.891	-0.392594
0.979	0.358917	4.894	-0.390943
0.979	0.358371	4.897	-0.389647
0.98	0.357824	4.9	-0.390916
0.98	0.357252	4.903	-0.391891
0.981	0.356672	4.906	-0.392231
0.982	0.35609	4.908	-0.392767
0.982	0.355526	4.911	-0.3919
0.983	0.355144	4.914	-0.390286
0.983	0.354833	4.917	-0.389144
0.984	0.354522	4.92	-0.388456
0.984	0.35421	4.923	-0.389383
0.985	0.353899	4.926	-0.392214
0.986	0.353635	4.929	-0.39449
0.986	0.353395	4.932	-0.395427
0.987	0.353158	4.935	-0.395304
0.987	0.352921	4.938	-0.39405
0.988	0.35294	4.941	-0.393324
0.989	0.353065	4.943	-0.394158
0.989	0.353191	4.946	-0.395487
0.99	0.353314	4.949	-0.395576
0.99	0.353434	4.952	-0.394495
0.991	0.353335	4.955	-0.394086
0.991	0.353006	4.958	-0.393884
0.992	0.35261	4.961	-0.391751
0.993	0.352214	4.964	-0.388716
0.993	0.351818	4.967	-0.386903
0.994	0.351422	4.97	-0.3866
0.994	0.351027	4.973	-0.386477
0.995	0.350631	4.975	-0.385178
0.996	0.350235	4.978	-0.383978
0.996	0.34998	4.981	-0.383947
0.997	0.349964	4.984	-0.383659
0.997	0.350047	4.987	-0.384152
0.998	0.35013	4.99	-0.387242
0.998	0.350291	4.993	-0.390858
0.999	0.350561	4.996	-0.393271
1	0.350865	4.999	-0.394461
1	0.351169	5.002	-0.394051
1.001	0.146509	5.005	-0.392946
1.001	0.000418415	5.008	-0.393757
1.002	0.000510752	5.01	-0.39805
1.002	0.000533385	5.013	-0.397474
1.003	0.00055594	5.016	-0.397258
1.004	0.000523903	5.019	-0.396616
1.004	0.000324006	5.022	-0.395508
1.005	3.68e-05	5.025	-0.394803
1.005	-0.000251028	5.028	-0.39427
1.006	-0.000541254	5.031	-0.391027
1.007	-0.000812814	5.034	-0.387574
1.007	-0.00100918	5.037	-0.385064
1.008	-0.00116089	5.04	-0.381877
1.008	-0.00131296	5.042	-0.378659
1.009	-0.00146136	5.045	-0.376489
1.009	-0.00159016	5.048	-0.376215
1.01	-0.00170548	5.051	-0.378597
1.011	-0.00182056	5.054	-0.381268
1.011	-0.00193488	5.057	-0.383578
1.012	-0.00205304	5.06	-0.384488
1.012	-0.00220321	5.063	-0.383158
1.013	-0.00237265	5.066	-0.383488
1.014	-0.00254313	5.069	-0.386034
1.014	-0.00271303	5.072	-0.388972
1.015	-0.00292137	5.075	-0.391516
1.015	-0.0031628	5.077	-0.394245
1.016	-0.00340726	5.08	-0.396141
1.016	-0.00365078	5.083	-0.39982
1.017	-0.00389349	5.086	-0.403776
1.018	-0.00401679	5.089	-0.408037
1.018	-0.00402542	5.092	-0.412708
1.019	-0.0040129	5.095	-0.414649
1.019	-0.00400041	5.098	-0.414142
1.02	-0.00377419	5.101	-0.412832
1.021	-0.00330263	5.104	-0.411437
1.021	-0.00276691	5.107	-0.408883
1.022	-0.00222991	5.109	-0.405833
1.022	-0.00169691	5.112	-0.401829
1.023	-0.00119473	5.115	-0.398978
1.023	-0.000723172	5.118	-0.397318
1.024	-0.000262711	5.121	-0.395721
1.025	0.000197121	5.124	-0.394306
1.025	0.000518546	5.127	-0.393969
1.026	0.000600703	5.13	-0.393608
1.026	0.00058335	5.133	-0.392623
1.027	0.000565943	5.136	-0.391506
1.028	0.000548629	5.139	-0.390106
1.028	0.000504568	5.142	-0.390306
1.029	0.000402666	5.144	-0.390311
1.029	0.000271801	5.147	-0.389705
1.03	0.000140964	5.15	-0.390473
1.03	7.72e-05	5.153	-0.393
1.031	0.000159185	5.156	-0.395715
1.032	0.000312009	5.159	-0.39883
1.032	0.000464042	5.162	-0.40152
1.033	0.000615659	5.165	-0.4035
1.033	0.000749899	5.168	-0.405033
1.034	0.000800425	5.171	-0.40461
1.035	0.000801615	5.174	-0.403266
1.035	0.000802802	5.176	-0.40289
1.036	0.000787741	5.179	-0.40312
1.036	0.000696254	5.182	-0.402489
1.037	0.000561079	5.185	-0.402167
1.037	0.000425233	5.188	-0.40219
1.038	0.000288785	5.191	-0.402885
1.039	0.000152418	5.194	-0.402803
1.039	-0.000125016	5.197	-0.401751
1.04	-0.000495362	5.2	-0.400603
1.04	-0.000868694	5.203	-0.399865
1.041	-0.00123989	5.206	-0.398055
1.042	-0.00157672	5.209	-0.39474
1.042	-0.00189277	5.211	-0.390712
1.043	-0.00221059	5.214	-0.386664
1.043	-0.00252202	5.217	-0.384703
1.044	-0.00282404	5.22	-0.383869
1.044	-0.00327739	5.223	-0.384831
1.045	-0.00399311	5.226	-0.386592
1.046	-0.00481878	5.229	-0.387699
1.046	-0.00564204	5.232	-0.387381
1.047	-0.00656422	5.235	-0.387045
1.047	-0.00761793	5.238	-0.388322
1.048	-0.00869826	5.241	-0.390319
1.049	-0.00978024	5.243	-0.39104
1.049	-0.0108618	5.246	-0.389632
1.05	-0.0118552	5.249	-0.387806
1.05	-0.0126203	5.252	-0.385717
1.051	-0.0132432	5.255	-0.384327
1.051	-0.0138677	5.258	-0.383868
1.052	-0.0144667	5.261	-0.384759
1.053	-0.0150277	5.264	-0.38553
1.053	-0.015577	5.267	-0.384488
1.054	-0.0161283	5.27	-0.385011
1.054	-0.0166786	5.273	-0.387147
1.055	-0.017232	5.276	-0.389278
1.056	-0.0178178	5.278	-0.390141
1.056	-0.0184346	5.281	-0.388276
1.057	-0.0190506	5.284	-0.386513
1.057	-0.0196457	5.287	-0.387701
1.058	-0.0201844	5.29	-0.3895
1.058	-0.0206865	5.293	-0.391401
1.059	-0.0211904	5.296	-0.39385
1.06	-0.021695	5.299	-0.394444
1.06	-0.0221982	5.302	-0.392278
1.061	-0.0228384	5.305	-0.389262
1.061	-0.0236479	5.308	-0.387871
1.062	-0.0244717	5.31	-0.389719
1.063	-0.0252787	5.313	-0.39241
1.063	-0.0260153	5.316	-0.391906
1.064	-0.0266854	5.319	-0.389656
1.064	-0.0273556	5.322	-0.388371
1.065	-0.0280304	5.325	-0.387921
1.065	-0.0287033	5.328	-0.387532
1.066	-0.0290919	5.331	-0.388634
1.067	-0.0291031	5.334	-0.388815
1.067	-0.0290375	5.337	-0.38695
1.068	-0.0289719	5.34	-0.386877
1.068	-0.0287923	5.343	-0.387214
1.069	-0.0284915	5.345	-0.387873
1.07	-0.0281902	5.348	-0.389161
1.07	-0.0278869	5.351	-0.388807
1.071	-0.0275842	5.354	-0.38801
1.071	-0.0273464	5.357	-0.388263
1.072	-0.0272414	5.36	-0.388316
1.072	-0.0272063	5.363	-0.389944
1.073	-0.0271711	5.366	-0.392886
1.074	-0.0269897	5.369	-0.393306
1.074	-0.0265512	5.372	-0.393083
1.075	-0.0260108	5.375	-0.392646
1.075	-0.0254698	5.377	-0.391464
1.076	-0.0249285	5.38	-0.391076
1.076	-0.0244275	5.383	-0.390226
1.077	-0.0240682	5.386	-0.388754
1.078	-0.0238142	5.389	-0.38846
1.078	-0.023561	5.392	-0.389604
1.079	-0.023395	5.395	-0.391123
1.079	-0.0234561	5.398	-0.391936
1.08	-0.0236591	5.401	-0.391556
1.081	-0.0238621	5.404	-0.391111
1.081	-0.0240651	5.407	-0.391936
1.082	-0.0242693	5.41	-0.392157
1.082	-0.0244899	5.412	-0.392241
1.083	-0.0247277	5.415	-0.392631
1.083	-0.0249664	5.418	-0.393101
1.084	-0.0252015	5.421	-0.393925
1.085	-0.0254039	5.424	-0.393473
1.085	-0.0255762	5.427	-0.392002
1.086	-0.0257487	5.43	-0.391893
1.086	-0.0259197	5.433	-0.392841
1.087	-0.0260912	5.436	-0.394406
1.088	-0.0260501	5.439	-0.397414
1.088	-0.0257316	5.442	-0.399886
1.089	-0.0253564	5.444	-0.40076
1.089	-0.0249818	5.447	-0.400549
1.09	-0.0244672	5.45	-0.399249
1.09	-0.0237882	5.453	-0.39874
1.091	-0.0230931	5.456	-0.399105
1.092	-0.0223995	5.459	-0.397667
1.092	-0.0217058	5.462	-0.394318
1.093	-0.0210973	5.465	-0.39015
1.093	-0.0206396	5.468	-0.387328
1.094	-0.0202435	5.471	-0.386676
1.095	-0.0198473	5.474	-0.385668
1.095	-0.0197397	5.477	-0.384092
1.096	-0.0200065	5.479	-0.382998
1.096	-0.0203463	5.482	-0.381759
1.097	-0.0206775	5.485	-0.380635
1.097	-0.0210023	5.488	-0.380712
1.098	-0.0213338	5.491	-0.382378
1.099	-0.0216738	5.494	-0.38485
1.099	-0.0220149	5.497	-0.386153
1.1	-0.022357	5.5	-0.387262
1.1	-0.0226484	5.503	-0.390149
1.101	-0.0228066	5.506	-0.393617
1.102	-0.0228812	5.509	-0.396129
1.102	-0.0229556	5.511	-0.396751
1.103	-0.02303	5.514	-0.39711
1.103	-0.0231517	5.517	-0.397886
1.104	-0.02342	5.52	-0.397677
1.104	-0.0238044	5.523	-0.396342
1.105	-0.0241903	5.526	-0.394912
1.106	-0.0245458	5.529	-0.392787
1.106	-0.0247715	5.532	-0.392072
1.107	-0.0248695	5.535	-0.39331
1.107	-0.0249676	5.538	-0.392279
1.108	-0.0250666	5.541	-0.39164
1.109	-0.0251646	5.544	-0.394758
1.109	-0.0252156	5.546	-0.398494
1.11	-0.0251811	5.549	-0.39961
1.11	-0.0251374	5.552	-0.400535
1.111	-0.025094	5.555	-0.402747
1.111	-0.0250377	5.558	-0.404358
1.112	-0.024959	5.561	-0.402695
1.113	-0.0248801	5.564	-0.398311
1.113	-0.0248008	5.567	-0.396027
1.114	-0.0247222	5.57	-0.396304
1.114	-0.0245408	5.573	-0.394483
1.115	-0.0241636	5.576	-0.393581
1.116	-0.0237441	5.579	-0.396505
1.116	-0.023325	5.581	-0.399261
1.117	-0.023067	5.584	-0.399768
1.117	-0.0231243	5.587	-0.399485
1.118	-0.0232514	5.59	-0.399651
1.118	-0.0233773	5.593	-0.40029
1.119	-0.0235037	5.596	-0.400772
1.12	-0.0235844	5.599	-0.399899
1.12	-0.0235414	5.602	-0.399365
1.121	-0.023422	5.605	-0.398462
1.121	-0.0233021	5.608	-0.395328
1.122	-0.0231178	5.611	-0.392218
1.123	-0.0227761	5.613	-0.390489
1.123	-0.0223576	5.616	-0.390448
1.124	-0.0219388	5.619	-0.391926
1.124	-0.0215203	5.622	-0.394665
1.125	-0.0211927	5.625	-0.39895
1.125	-0.0211556	5.628	-0.402366
1.126	-0.0213467	5.631	-0.402341
1.127	-0.0215397	5.634	-0.400532
1.127	-0.0217332	5.637	-0.399741
1.128	-0.0219252	5.64	-0.399896
1.128	-0.0221173	5.643	-0.399599
1.129	-0.0223095	5.646	-0.397795
1.13	-0.0225028	5.648	-0.39481
1.13	-0.0226956	5.651	-0.391242
1.131	-0.0228851	5.654	-0.387101
1.131	-0.0230738	5.657	-0.384375
1.132	-0.0232619	5.66	-0.383904
1.132	-0.0234035	5.663	-0.383957
1.133	-0.0233979	5.666	-0.384196
1.134	-0.0232742	5.669	-0.384501
1.134	-0.0231511	5.672	-0.384943
1.135	-0.0230269	5.675	-0.386527
1.135	-0.0229037	5.678	-0.389648
1.136	-0.0227574	5.68	-0.392875
1.137	-0.0225704	5.683	-0.395019
1.137	-0.0223844	5.686	-0.395849
1.138	-0.0221974	5.689	-0.394998
1.138	-0.0220584	5.692	-0.393742
1.139	-0.0220047	5.695	-0.393003
1.139	-0.02196	5.698	-0.392609
1.14	-0.0219154	5.701	-0.392486
1.141	-0.0218705	5.704	-0.392694
1.141	-0.0217978	5.707	-0.392377
1.142	-0.0216718	5.71	-0.390533
1.142	-0.021534	5.713	-0.388591
1.143	-0.0213967	5.715	-0.388315
1.143	-0.0213611	5.718	-0.390192
1.144	-0.021524	5.721	-0.392997
1.145	-0.021728	5.724	-0.394409
1.145	-0.0219306	5.727	-0.3936
1.146	-0.0221339	5.73	-0.391949
1.146	-0.0223897	5.733	-0.390145
1.147	-0.0227641	5.736	-0.387753
1.148	-0.0231935	5.739	-0.385877
1.148	-0.0236212	5.742	-0.386154
1.149	-0.0240974	5.745	-0.387051
1.149	-0.024698	5.747	-0.386229
1.15	-0.0253697	5.75	-0.383929
1.15	-0.0260212	5.753	-0.381882
1.151	-0.0266584	5.756	-0.381447
1.152	-0.0273047	5.759	-0.382329
1.152	-0.0279217	5.762	-0.383376
1.153	-0.028502	5.765	-0.384775
1.153	-0.0290829	5.768	-0.386779
1.154	-0.0295962	5.771	-0.387723
1.155	-0.0298339	5.774	-0.387274
1.155	-0.0298029	5.777	-0.387744
1.156	-0.0297719	5.78	-0.389004
1.156	-0.0297409	5.782	-0.390431
1.157	-0.0297019	5.785	-0.391582
1.157	-0.0296097	5.788	-0.391918
1.158	-0.0294297	5.791	-0.392023
1.159	-0.0292496	5.794	-0.392165
1.159	-0.0290695	5.797	-0.39212
1.16	-0.0288919	5.8	-0.390925
1.16	-0.0287159	5.803	-0.388621
1.161	-0.0285404	5.806	-0.38674
1.162	-0.0283643	5.809	-0.385807
1.162	-0.0281958	5.812	-0.386505
1.163	-0.0281126	5.814	-0.388824
1.163	-0.0282102	5.817	-0.391221
1.164	-0.0283081	5.82	-0.393184
[truncated: 35,439 more rows]

## Sheet: Suppl. Figure 6g
raw polarization
	INTS10-13-14					INTS13-14
[U1 3'box ssRNA (low salt)] (µM)	replicate 1	replicate 2	replicate 3		[U1 3'box ssRNA (low salt)] (µM)	replicate 1	replicate 2	replicate 3
3	248.8	253.5	270.6		30	268.2	276.1	257.9
1.5	241.1	161.8	285.3		15	284	262.6	264
0.75	250.7	286.2	277.1		7.5	320.2	295.1	274.2
0.375	276.5	275.3	265		3.75	294.3	265.5	287.2
0.1875	260.7	259.9	222		1.875	289.6	277.1	283.6
0.09375	223.2	223	172.5		0.9375	285.9	280.1	266
0.046875	131.4	148.7	100		0.46875	233	228.7	218.6
0.0234375	77.1	73	62.1		0.234375	168.3	159.2	139
0.0117188	36.2	35.9	12.7		0.117188	105.2	106.7	83.6
0.00585938	14	13.4	6.8		0.0585938	59	79.9	65.4
0.00292969	0.4	6.6	-0.7		0.0292969	62.1	59.2	48.6
0.00146484	3.1	3.6	0.4		0.0146484	49.4	48.1	38.3
0.000732422	-0.2	0.8	0.9		0.00732422	43.6	41.5	40.6
0.000366211	0	0	0		0.00366211	39.9	40.3	37.5
normalized polarization
	INTS10-13-14					INTS13-14
[U1 3'box ssRNA (low salt)] (µM)	replicate 1	replicate 2	replicate 3		[U1 3'box ssRNA (low salt)] (µM)	replicate 1	replicate 2	replicate 3
3	0.96562	0.983861	1.05023		30	0.951746	0.983012	0.918812
1.5	0.935735	0.627963	1.10728		15	1.01761	0.926733	0.944242
0.75	0.972994	1.11077	1.07546		7.5	1.16853	1.06222	0.986764
0.375	1.07313	1.06847	1.02849		3.75	1.06055	0.938822	1.04096
0.1875	1.01181	1.0087	0.861606		1.875	1.04096	0.987181	1.02595
0.09375	0.866263	0.865487	0.669491		0.9375	1.02553	0.999687	0.952579
0.046875	0.509978	0.577121	0.388111		0.46875	0.805003	0.785409	0.754977
0.0234375	0.299233	0.283321	0.241017		0.234375	0.535279	0.495675	0.423137
0.0117188	0.140496	0.139332	0.0492901		0.117188	0.272225	0.276811	0.192183
0.00585938	0.0543355	0.0520069	0.0263915		0.0585938	0.0796248	0.165086	0.116311
0.00292969	0.00155244	0.0256153	-0.00271678		0.0292969	0.0925482	0.078791	0.0462741
0.00146484	0.0120314	0.013972	0.00155244		0.0146484	0.039604	0.0325169	0.00333507
0.000732422	-0.000776222	0.00310489	0.003493		0.00732422	0.0154247	0.00500261	0.0129234
0.000366211	0	0	0		0.00366211	0	0	0

## Sheet: Suppl. Figure 6i
raw polarization
	INTS10-13-14			INTS13-14
[U12 ssRNA] (µM)	replicate 1	replicate 2	replicate 3	replicate 1	replicate 2	replicate 3
5	155.5	147.7	133.5	180.1	172.9	155.5
2.5	147.2	159.7	147.2	174.5	172.5	171.5
1.25	159.2	140.4	132.2	153.6	155.4	149.6
0.625	128.8	124.4	109.8	106.8	110	102.9
0.3125	92.4	88.3	80.6	64.7	67.3	61.9
0.15625	64.7	62.4	60.6	44.3	41.7	36.6
0.078125	53.4	53.1	49.6	33.2	31.4	34
0.0390625	46.7	59.4	57	32.7	47.5	43.2
0.0195312	55.9	57.6	52.7	51	51.7	49.2
0.00976562	55.3	55.7	53.2	52.2	48.5	50.8
normalized polarization
	INTS10-13-14			INTS13-14
[U12 ssRNA] (µM)	replicate 1	replicate 2	replicate 3	replicate 1	replicate 2	replicate 3
5	1.04161	0.963087	0.820134	1.05192	1.00048	0.876161
2.5	0.958054	1.08389	0.958054	1.01191	0.997618	0.990474
1.25	1.07886	0.889597	0.807047	0.862586	0.875447	0.834008
0.625	0.772819	0.728523	0.581544	0.528221	0.551084	0.500357
0.3125	0.406376	0.365101	0.287584	0.227435	0.246011	0.20743
0.15625	0.127517	0.104362	0.0862416	0.0816861	0.0631103	0.026673
0.078125	0.0137584	0.0107383	-0.0244966	0.00238152	-0.0104787	0.00809717
0.0390625	-0.0536913	0.0741611	0.05	-0.00119076	0.104549	0.0738271
0.0195312	0.0389262	0.0560403	0.00671141	0.129555	0.134556	0.116694
0.00976562	0.0328859	0.0369128	0.011745	0.138128	0.111693	0.128126

[truncated: 2 more sheets: Suppl. Figure 7e & f, Suppl. Figure 7j]
